# Supplementary material for: A multiverse of trophic networks and coevolutionary trajectories among holoparasitic Orobanchaceae and their animal associates: a global perspective
Source: PhytoKeys. 2026 Jun 2;275:209–97. doi: 10.3897/phytokeys.275.192014 (PMC13250618; doi:10.3897/phytokeys.275.192014)
Supplement: Supplementary material 3 — Database of animals recorded on holoparasitic Orobanchaceae [file phytokeys-275-209_article-192014__-s003.xlsx]

## Sheet: database
Table S1. Database of animals recorded on holoparasitic Orobanchaceae.
phylum/class	order/class	family	species-animal	sex	developmental stage	role	Orobanchaceae	organ	host	country	locality	collector/observator	date	references	comments
Arthropoda	Araneae	Agelenidae	Agelena labyrinthica (Clerck, 1757)		juvenile	carnivorous	Orobanche alsatica	flowers	Peucedanum cervaria	Poland	Kielce, Grabina Mt	R. Piwowarczyk, phot.	2024-07-01
Arthropoda	Araneae	Anyphaenidae	Anyphaena accentuata (Walckenaer, 1802)		juvenile	carnivorous	Orobanche laxissima	flowers		Georgia	Cheremi	R. Piwowarczyk	2025-02-02
Arthropoda	Araneae	Anyphaenidae	Anyphaena accentuata (Walckenaer, 1802)	1f	adult	carnivorous	Orobanche hederae	flowers		Georgia	Cheremi	R. Piwowarczyk	2025-02-02
Arthropoda	Araneae	Anyphaenidae	Anyphaena accentuata (Walckenaer, 1802)	1f	adult	carnivorous	Orobanche laxissima	flowers		Georgia	Signagi	R. Piwowarczyk	2025-02-02
Arthropoda	Araneae	Anyphaenidae	Anyphaena accentuata (Walckenaer, 1802)	1f	juvenile	carnivorous	Orobanche laxissima	flowers		Georgia	Signagi	R. Piwowarczyk	2025-08-22
Arthropoda	Araneae	Anyphaenidae	Anyphaena accentuata (Walckenaer, 1802)	1f	juvenile	carnivorous	Orobanche laxissima	flowers		Georgia	Nekresi	R. Piwowarczyk	2025-08-22
Arthropoda	Araneae	Anyphaenidae	Anyphaena accentuata (Walckenaer, 1802)	1f	juvenile	carnivorous	Orobanche hederae	flowers	Hedera colchica	Georgia	Nekresi	R. Piwowarczyk	2025-08-22
Arthropoda	Araneae	Araneidae	Argiope lobata (Pallas, 1772)		juvenile	carnivorous	Cistanche fissa	flowers	Salsola	Azerbaijan	steppa Shirvan 2	R. Piwowarczyk, phot.	2024-05-03
Arthropoda	Araneae	Araneidae	Araneus angulatus Clerck, 1757		juvenile	carnivorous	Orobanche laxissima	flowers		Georgia	Nekresi	R. Piwowarczyk	2025-02-01
Arthropoda	Araneae	Araneidae	Araneus angulatus Clerck, 1757		juvenile	carnivorous	Orobanche laxissima	flowers		Georgia	Signagi	R. Piwowarczyk	2025-02-02
Arthropoda	Araneae	Araneidae	Araneus grossus (C.L.Koch, 1844)	1f	adult	carnivorous	Orobanche lutea	flowers	Medicago	Georgia	Lambalo	R. Piwowarczyk, phot.	2014-05-29
Arthropoda	Araneae	Araneidae	Araneus quadratus Clerck, 1757		adult	carnivorous	Orobanche schelkovnikovii	flowers	Cirsium	Armenia	Aghberk N	R. Piwowarczyk, phot.	2017-07-29
Arthropoda	Araneae	Araneidae	Araneus sp.		juvenile	carnivorous	Orobanche laxissima	flowers		Georgia	Nekresi	R. Piwowarczyk	2025-02-01
Arthropoda	Araneae	Araneidae	Araneus sp.		juvenile	carnivorous	Orobanche hederae	flowers		Georgia	Cheremi	R. Piwowarczyk	2025-02-02
Arthropoda	Araneae	Araneidae	Araneus sp.		juvenile	carnivorous	Orobanche laxissima	flowers		Georgia	Signagi	R. Piwowarczyk	2025-02-02
Arthropoda	Araneae	Araneidae	Cyclosa sp.		juvenile	carnivorous	Cistanche fissa	flowers	Salsola	Azerbaijan	Yenikand	R. Piwowarczyk	2025-05-10
Arthropoda	Araneae	Araneidae	Mangora acalypha (Walckenaer, 1802)	1f	juvenile	carnivorous	Orobanche laxissima	flowers		Georgia	Nekresi	R. Piwowarczyk	2025-08-22
Arthropoda	Araneae	Araneidae	Mangora acalypha (Walckenaer, 1802)		juvenile	carnivorous	Orobanche laxissima	flowers		Georgia	Nekresi	R. Piwowarczyk	2025-02-01
Arthropoda	Araneae	Araneidae	Mangora acalypha (Walckenaer, 1802)		juvenile	carnivorous	Orobanche laxissima	flowers		Georgia	Cheremi	R. Piwowarczyk	2025-02-02
Arthropoda	Araneae	Araneidae	Mangora acalypha (Walckenaer, 1802)		juvenile	carnivorous	Orobanche hederae	flowers		Georgia	Cheremi	R. Piwowarczyk	2025-02-02
Arthropoda	Araneae	Araneidae	Mangora acalypha (Walckenaer, 1802)		juvenile	carnivorous	Orobanche laxissima	flowers		Georgia	Signagi	R. Piwowarczyk	2025-02-02
Arthropoda	Araneae	Araneidae	Neoscona adianta (Walckenaer, 1802)		adult	carnivorous	Phelypaea tournefortii	flowers	Tanacetum	Armenia	Aghveran	R. Piwowarczyk, phot.	2016-06-06
Arthropoda	Araneae	Araneidae	Singa hamata (Clerck, 1757)		adult	carnivorous	Orobanche picridis	flowers	Picris hieracioides	Poland	Pasturka	R. Piwowarczyk & K. Ruraż	2022-06-23
Arthropoda	Araneae	Araneidae	Araneidae sp. 1		juvenile	carnivorous	Orobanche owerinii	flowers	Trifolium	Georgia	Kanobi	R. Piwowarczyk, phot.	2015-07-18
Arthropoda	Araneae	Araneidae	Araneidae sp. 2		juvenile	carnivorous	Orobanche canescens	flowers		Italy	Sardinia	R. Piwowarczyk, phot.	2011-05-06
Arthropoda	Araneae	Araneidae	Araneidae sp. 3		adult	carnivorous	Epifagus virginiana	flowers		USA	Michigan	J.D. Kurtz, phot.	2018-08-01	https://www.inaturalist.org/observations/19295365
Arthropoda	Araneae	Araneidae	Araneidae sp. 4		juvenile	carnivorous	Cistanche flava	flowers	Tamarix	Azerbaijan	Dashli Jalgan	R. Piwowarczyk	2025-05-17
Arthropoda	Araneae	Araneidae			juvenile	carnivorous	Phelipanche arenaria	flowers	Artemisia campestris	Poland	Zwierzyniec	R. Piwowarczyk	2025-07-30
Arthropoda	Araneae	Araneidae	Larinioides sp.		juvenile	carnivorous	Orobanche laxissima	flowers		Georgia	Signagi	R. Piwowarczyk	2025-02-02
Arthropoda	Araneae	Cheiracanthiidae	Cheiracanthium mildei L.Koch, 1864	1m	adult	carnivorous	Phelypaea boissieri	flowers		Greece	Mikri Prespa, 40.797200, 21.041633	A. Matis, phot.	2023-05-18
Arthropoda	Araneae	Cheiracanthiidae	Cheiracanthium pennyi O.Pickard-Cambridge, 1873		adult	carnivorous	Phelypaea tournefortii	flowers	Tanacetum	Armenia	Aghveran	R. Piwowarczyk, phot.	2016-06-06
Arthropoda	Araneae	Cheiracanthiidae	Cheiracanthium punctorium (Villers, 1789)		adult	carnivorous	Orobanche lutea	flowers	Medicago falcata	Poland	Sędziejowice	R. Piwowarczyk & K. Ruraż	2024-06-01
Arthropoda	Araneae	Cheiracanthiidae	Cheiracanthium sp. 1		juvenile	carnivorous	Cistanche fissa	flowers	Salsola	Azerbaijan	steppa Shirvan	R. Piwowarczyk, phot.	2024-05-03
Arthropoda	Araneae	Cheiracanthiidae	Cheiracanthium sp. 2		adult	carnivorous	Phelypaea coccinea	flowers	Klasea radiata	Georgia	Udabno steppe	R. Piwowarczyk, phot.	2024-05-15
Arthropoda	Araneae	Cheiracanthiidae	Cheiracanthium sp.		adult	carnivorous	Phelypaea coccinea	flowers	Centaurea	Armenia	Drakhtik, Lake Sevan	R. Piwowarczyk, phot.	2016-06-07
Arthropoda	Araneae	Cheiracanthiidae	Cheiracanthium sp.		adult	carnivorous	Phelypaea coccinea	flowers	Psephellus carthalinicus	Georgia	Davit Gareja monastery	R. Piwowarczyk	2014-05-26
Arthropoda	Araneae	Cheiracanthiidae	Cheiracanthium sp.		juvenile	carnivorous	Orobanche picridis	flowers	Picris hieracioides	Poland	Pasturka	R. Piwowarczyk	2025-07-30
Arthropoda	Araneae	Cheiracanthiidae	Cheiracanthium sp.		juvenile	carnivorous	Orobanche laxissima	flowers	Punica granatum	Georgia	Signagi	R. Piwowarczyk	2025-08-22
Arthropoda	Araneae	Clubionidae	Clubiona sp.		juvenile	carnivorous	Orobanche hederae	flowers		Georgia	Cheremi	R. Piwowarczyk	2025-02-02
Arthropoda	Araneae	Clubionidae	Clubiona sp.		juvenile	carnivorous	Orobanche laxissima	flowers		Georgia	Signagi	R. Piwowarczyk	2025-02-02
Arthropoda	Araneae	Clubionidae	Clubiona sp.		juvenile	carnivorous	Orobanche hederae	flowers	Hedera colchica	Georgia	Nekresi	R. Piwowarczyk	2025-08-22
Arthropoda	Araneae	Clubionidae	Clubiona sp.		juvenile	carnivorous	Orobanche laxissima	flowers		Georgia	Nekresi	R. Piwowarczyk	2025-08-22
Arthropoda	Araneae	Clubionidae	Clubiona sp.		juvenile	carnivorous	Orobanche laxissima	flowers		Georgia	Signagi	R. Piwowarczyk	2025-08-22
Arthropoda	Araneae	Dictynidae	Dictyna uncinata Thorell, 1856		juvenile	carnivorous	Orobanche laxissima	flowers		Georgia	Cheremi	R. Piwowarczyk	2025-02-02
Arthropoda	Araneae	Dictynidae	Dictyna uncinata Thorell, 1856		juvenile	carnivorous	Orobanche hederae	flowers		Georgia	Cheremi	R. Piwowarczyk	2025-02-02
Arthropoda	Araneae	Dictynidae	Nigma flavescens (Walckenaer, 1830)		juvenile	carnivorous	Orobanche laxissima	flowers	Carpinus caucasica	Georgia	Nekresi	R. Piwowarczyk	2025-02-02
Arthropoda	Araneae	Dictynidae	Dictynidae sp.		juvenile	carnivorous	Orobanche laxissima	flowers		Georgia	Signagi	R. Piwowarczyk	2025-02-02
Arthropoda	Araneae	Dictynidae	Dictynidae sp.		juvenile	carnivorous	Orobanche hederae	flowers	Hedera colchica	Georgia	Nekresi	R. Piwowarczyk	2025-08-22
Arthropoda	Araneae	Dictynidae	Dictynidae sp.		juvenile	carnivorous	Orobanche laxissima	flowers		Georgia	Nekresi	R. Piwowarczyk	2025-08-22
Arthropoda	Araneae	Gnaphosidae	Haplodrassus sp.		juvenile	carnivorous	Phelipanche arenaria	flowers	Artemisia campestris	Poland	Zwierzyniec	R. Piwowarczyk	2025-07-30
Arthropoda	Araneae	Gnaphosidae	Haplodrassus sp.		juvenile	carnivorous	Orobanche alsatica	flowers	Peucedanum cervaria	Poland	Kielce, Grabina Mt	R. Piwowarczyk	2025-07-24
Arthropoda	Araneae	Linyphiidae	Neriene sp.		juvenile	carnivorous	Orobanche laxissima	flowers		Georgia	Signagi	R. Piwowarczyk	2025-02-02
Arthropoda	Araneae	Liocranidae	Agroeca sp.		juvenile	carnivorous	Cistanche fissa	flowers	Salsola	Azerbaijan	Yenikand	R. Piwowarczyk	2025-05-10
Arthropoda	Araneae	Lycosidae	Alopecosa aculeata (Clerck, 1757)		adult	carnivorous	Cistanche fissa	flowers	Salsola	Azerbaijan	Mingachevir	R. Piwowarczyk	2025-05-12
Arthropoda	Araneae	Lycosidae	Alopecosa sp.		juvenile	carnivorous	Cistanche fissa	flowers	Salsola	Azerbaijan	Bozdag	R. Piwowarczyk	2025-05-13
Arthropoda	Araneae	Lycosidae	Alopecosa sp.		juvenile	carnivorous	Orobanche laxissima	flowers		Georgia	Nekresi	R. Piwowarczyk	2025-02-01
Arthropoda	Araneae	Lycosidae	Alopecosa sp.		juvenile	carnivorous	Orobanche laxissima	flowers		Georgia	Signagi	R. Piwowarczyk	2025-02-02
Arthropoda	Araneae	Linyphiidae	Linyphiidae sp.		juvenile	carnivorous	Phelipanche arenaria	flowers	Artemisia campestris	Poland	Zwierzyniec	R. Piwowarczyk	2025-07-30
Arthropoda	Araneae	Linyphiidae	Linyphiidae sp.		juvenile	carnivorous	Orobanche laxissima	flowers		Georgia	Nekresi	R. Piwowarczyk	2025-08-22
Arthropoda	Araneae	Linyphiidae	Linyphiidae sp.		juvenile	carnivorous	Orobanche hederae	flowers	Hedera colchica	Georgia	Nekresi	R. Piwowarczyk	2025-08-22
Arthropoda	Araneae	Linyphiidae	Linyphiidae sp.		juvenile	carnivorous	Orobanche hederae	flowers	Hedera colchica	Georgia	Cheremi	R. Piwowarczyk	2025-08-21
Arthropoda	Araneae	Linyphiidae	Linyphiidae sp.		juvenile	carnivorous	Orobanche laxissima	flowers		Georgia	Cheremi	R. Piwowarczyk	2025-08-21
Arthropoda	Araneae	Oxyopidae	Oxyopes lineatus Latreille, 1806		adult	carnivorous	Phelypaea coccinea	flowers	Klasea radiata	Georgia	Udabno steppe	R. Piwowarczyk, phot.	2024-05-15
Arthropoda	Araneae	Philodromidae	Philodromus aureolus (Clerck, 1757)		juvenile	carnivorous	Orobanche laxissima	flowers	Punica granatum	Georgia	Signagi	R. Piwowarczyk	2025-08-22
Arthropoda	Araneae	Philodromidae	Philodromus aureolus (Clerck, 1757)		juvenile	carnivorous	Orobanche laxissima	flowers		Georgia	Nekresi	R. Piwowarczyk	2025-08-22
Arthropoda	Araneae	Philodromidae	Philodromus aureolus (Clerck, 1757)		juvenile	carnivorous	Orobanche hederae	flowers	Hedera colchica	Georgia	Nekresi	R. Piwowarczyk	2025-08-22
Arthropoda	Araneae	Philodromidae	Philodromus aureolus (Clerck, 1757)		juvenile	carnivorous	Orobanche laxissima	flowers		Georgia	Cheremi	R. Piwowarczyk	2025-08-21
Arthropoda	Araneae	Philodromidae	Philodromus aureolus (Clerck, 1757)		juvenile	carnivorous	Orobanche hederae	flowers	Hedera colchica	Georgia	Cheremi	R. Piwowarczyk	2025-08-21
Arthropoda	Araneae	Philodromidae	Philodromidae sp.		juvenile	carnivorous	Orobanche picridis	flowers	Picris hieracioides	Poland	Pasturka	R. Piwowarczyk	2025-07-30
Arthropoda	Araneae	Pholcidae	Holocnemus pluchei (Scopoli, 1763)		adult	carnivorous	Cistanche flava	stem	Tamarix	Azerbaijan	Dashli Jaglan	R. Piwowarczyk	2025-05-17
Arthropoda	Araneae	Pisauridae	Pisaura mirabilis (Clerck, 1757)		adult	carnivorous	Lathraea squamaria			Poland		forest hunger, video		https://www.youtube.com/watch?v=OAltsjkzaX8
Arthropoda	Araneae	Pisauridae	Pisaura mirabilis (Clerck, 1757)		juvenile	carnivorous	Orobanche hederae	flowers	Hedera colchica	Georgia	Cheremi	R. Piwowarczyk	2025-08-21
Arthropoda	Araneae	Pisauridae	Pisaura mirabilis (Clerck, 1757)		juvenile	carnivorous	Orobanche laxissima	flowers		Georgia	Cheremi	R. Piwowarczyk	2025-08-21
Arthropoda	Araneae	Salticidae	Evarcha falcata (Clerck, 1757)		juvenile	carnivorous	Cistanche flava	flowers	Tamarix	Azerbaijan	Dashli Jaglan	R. Piwowarczyk	2025-05-17
Arthropoda	Araneae	Salticidae	Evarcha falcata (Clerck, 1757)	f	adult	carnivorous	Orobanche alsatica	flowers	Peucedanum cervaria	Poland	Kielce, Grabina Mt	R. Piwowarczyk	2025-07-24
Arthropoda	Araneae	Salticidae	Heliophanus sp.		juvenile	carnivorous	Phelipanche arenaria	flowers	Artemisia campestris	Poland	Zwierzyniec	R. Piwowarczyk	2025-07-30
Arthropoda	Araneae	Salticidae	Salticus sp.		juvenile	carnivorous	Orobanche hederae	flowers	Hedera colchica	Georgia	Nekresi	R. Piwowarczyk	2025-08-22
Arthropoda	Araneae	Salticidae	Salticus sp.		juvenile	carnivorous	Orobanche laxissima	flowers		Georgia	Nekresi	R. Piwowarczyk	2025-08-22
Arthropoda	Araneae	Salticidae	Salticus sp.		juvenile	carnivorous	Orobanche hederae	flowers		Georgia	Cheremi	R. Piwowarczyk	2025-08-21
Arthropoda	Araneae	Salticidae	Salticidae sp.		adult	carnivorous	Orobanche coerulescens	flowers		Japan	Chichijima and Hahajima Islands	A. Nishimura & K. Takayama, 2022	03.-04.2018-2021	https://doi.org/10.1111/1442-1984.12389
Arthropoda	Araneae	Salticidae	Salticidae sp.		juvenile	carnivorous	Orobanche hederae	flowers		Georgia	Cheremi	R. Piwowarczyk	2025-08-21
Arthropoda	Araneae	Salticidae	Salticidae sp.		juvenile	carnivorous	Orobanche laxissima	flowers		Georgia	Cheremi	R. Piwowarczyk	2025-08-21
Arthropoda	Araneae	Theridiidae	Enoplognatha ovata (Clerck, 1757)		adult	carnivorous	Orobanche picridis	flowers	Picris hieracioides	Poland	Pasturka	R. Piwowarczyk & K. Ruraż	2022-06-23
Arthropoda	Araneae	Theridiidae	Enoplognatha ovata (Clerck, 1757)		juvenile	carnivorous	Orobanche coerulescens	flowers	Artemisia campestris	Poland	Dobrowoda	R. Piwowarczyk, phot.	20.06.210
Arthropoda	Araneae	Theridiidae	Enoplognatha ovata (Clerck, 1757)		juvenile	carnivorous	Orobanche lutea	flowers	Medicago sativa	Poland	Kików	R. Piwowarczyk & K. Ruraż	2024-06-01
Arthropoda	Araneae	Theridiidae	Enoplognatha ovata (Clerck, 1757)		juvenile	carnivorous	Orobanche lutea	flowers	Medicago falcata	Poland	Kików	R. Piwowarczyk, phot.	2024-07-09
Arthropoda	Araneae	Theridiidae	Phylloneta impressa (L.Koch, 1881)		adult	carnivorous	Orobanche lutea	flowers	Medicago falcata	Poland	Kików	R. Piwowarczyk & K. Ruraż	2024-06-01
Arthropoda	Araneae	Theridiidae	Phylloneta sisyphia/impressa		adult	carnivorous	Phelipanche arenaria	flowers	Artemisia campestris	Poland	Pasturka	R. Piwowarczyk, phot.	2008-07-15
Arthropoda	Araneae	Theridiidae	Phylloneta sisyphia/impressa		adult	carnivorous	Phelipanche purpurea	flowers	Achillea millefolium	Poland	Chrzanów	R. Piwowarczyk, phot.	2006-06-18
Arthropoda	Araneae	Theridiidae	Phylloneta sisyphia/impressa		adult	carnivorous	Orobanche lutea	flowers	Medicago falcata	Poland	Kików	R. Piwowarczyk, phot.	2024-07-09
Arthropoda	Araneae	Theridiidae	Steatoda paykulliana (Walckenaer, 1806)	1f	adult	carnivorous	Phelipanche portoilicitana	underground stem and tuber	Centaurea behen	Armenia	Lanjanist	R. Piwowarczyk, phot.	2017-07-13
Arthropoda	Araneae	Theridiidae	Steatoda paykulliana (Walckenaer, 1806)		adult	carnivorous	Phelipanche sp.	underground stem and tuber	Asteraceae	Azerbaijan	Goradil	R. Piwowarczyk, phot.	2024-05-06
Arthropoda	Araneae	Theridiidae	Steatoda triangulosa (Walckenaer, 1802)		adult	carnivorous	Cistanche flava	flowers	Tamarix	Azerbaijan	Dashli Jaglan	R. Piwowarczyk	2025-05-17
Arthropoda	Araneae	Theridiidae	Steatoda triangulosa (Walckenaer, 1802)		juvenile	carnivorous	Cistanche fissa	flowers	Salsola	Azerbaijan	Yenikand	R. Piwowarczyk	2025-05-10
Arthropoda	Araneae	Theridiidae	Theridion sp.		juvenile	carnivorous	Orobanche laxissima	flowers		Georgia	Signagi	R. Piwowarczyk	2025-02-02
Arthropoda	Araneae	Theridiidae			adult	carnivorous	Orobanche mayeri	flowers	Laserpitium latifolium	Slovakia	Western Tatras, near the Brestovská jaskyňa in the area of Mačie diery	K. Kolias, phot.	2025-07-16
Arthropoda	Araneae	Thomisidae	Misumena vatia (Clerck, 1757)		juvenile	carnivorous	Orobanche alba	flowers	Salvia verticillata	Poland	Lasocin	R. Piwowarczyk, phot.	2005-07-31
Arthropoda	Araneae	Thomisidae	Misumena vatia (Clerck, 1757)		adult	carnivorous	Orobanche bartlingii	flowers	Seseli libanotis	Poland	Ogrodzieniec	R. Piwowarczyk, phot.	2009-07-04
Arthropoda	Araneae	Thomisidae	Misumena vatia (Clerck, 1757)		juvenile	carnivorous	Cistanche fissa	flowers	Salsola	Azerbaijan	Mingachevir	R. Piwowarczyk	2025-05-13
Arthropoda	Araneae	Thomisidae	Misumena vatia (Clerck, 1757)		juvenile	carnivorous	Orobanche laxissima	flowers		Georgia	Signagi	R. Piwowarczyk	2025-02-02
Arthropoda	Araneae	Thomisidae	Spiracme striatipes (L.Koch, 1870)		adult	carnivorous	Orobanche picridis	flowers	Picris hieracioides	Poland	Pasturka	R. Piwowarczyk & K. Ruraż	2022-06-23
Arthropoda	Araneae	Thomisidae	Spiracme striatipes (L.Koch, 1870)		adult	carnivorous	Phelipanche portoilicitana	flowers	Centaurea behen	Armenia	Lanjanist	R. Piwowarczyk, phot.	2017-06-22
Arthropoda	Araneae	Thomisidae	Spiracme striatipes (L.Koch, 1870)		juvenile	carnivorous	Orobanche lutea	flowers	Medicago sativa	Poland	Sędziejowice	R. Piwowarczyk, phot.	2024-07-09
Arthropoda	Araneae	Thomisidae	Thomisus onustus Walckenaer, 1805		adult	carnivorous	Orobanche bartlingii	flowers	Cachrys microcarpa	Georgia	Udabno N	R. Piwowarczyk, phot.	2014-05-25
Arthropoda	Araneae	Thomisidae	Thomisus onustus Walckenaer, 1805		juvenile	carnivorous	Harveya pumila	flowers		South Africa	Sterkfontein Country Estates, the Cradle of Humankind area	G. Krige, phot.		https://sterkfonteincountryestates.org.za/flora/harveya-pumila/
Arthropoda	Araneae	Thomisidae	Thomisus onustus Walckenaer, 1805		adult	carnivorous	Orobanche alba	flowers		Bulgaria	near Rosen, 43.860853 27.957367	A. Matis, phot.	2017-05-29
Arthropoda	Araneae	Thomisidae	Thomisus onustus Walckenaer, 1805		adult	carnivorous	Cistanche fissa	flowers	Salsola	Azerbaijan	Yenikand	R. Piwowarczyk	2025-05-10
Arthropoda	Araneae	Thomisidae	Tmarus piger (Walckenaer, 1802)		juvenile	carnivorous	Orobanche hederae	flowers	Hedera colchica	Georgia	Nekresi	R. Piwowarczyk	2025-02-01
Arthropoda	Araneae	Thomisidae	Tmarus piger (Walckenaer, 1802)		juvenile	carnivorous	Orobanche laxissima	flowers		Georgia	Nekresi	R. Piwowarczyk	2025-02-01
Arthropoda	Araneae	Thomisidae	Tmarus piger (Walckenaer, 1802)		juvenile	carnivorous	Orobanche laxissima	flowers		Georgia	Cheremi	R. Piwowarczyk	2025-02-02
Arthropoda	Araneae	Thomisidae	Tmarus piger (Walckenaer, 1802)		juvenile	carnivorous	Orobanche hederae	flowers		Georgia	Cheremi	R. Piwowarczyk	2025-02-02
Arthropoda	Araneae	Thomisidae	Tmarus piger (Walckenaer, 1802)		juvenile	carnivorous	Orobanche laxissima	flowers		Georgia	Cheremi	R. Piwowarczyk	2025-08-21
Arthropoda	Araneae	Thomisidae	Tmarus piger (Walckenaer, 1802)		juvenile	carnivorous	Orobanche hederae	flowers		Georgia	Cheremi	R. Piwowarczyk	2025-08-21
Arthropoda	Araneae	Thomisidae	Tmarus piger (Walckenaer, 1802)	f	adult	carnivorous	Orobanche laxissima	flowers		Georgia	Signagi	R. Piwowarczyk	2025-02-02
Arthropoda	Araneae	Thomisidae	Tmarus piger (Walckenaer, 1802)		juvenile	carnivorous	Orobanche laxissima	flowers		Georgia	Signagi	R. Piwowarczyk	2025-08-22
Arthropoda	Araneae	Thomisidae	Tmarus stellio Simon, 1875	f	adult	carnivorous	Orobanche laxissima	flowers		Georgia	Nekresi	R. Piwowarczyk	2025-08-22
Arthropoda	Araneae	Thomisidae	Tmarus stellio Simon, 1875	f	adult	carnivorous	Orobanche hederae	flowers		Georgia	Cheremi	R. Piwowarczyk	2025-08-21
Arthropoda	Araneae	Thomisidae	Xysticus cristatus (Clerck, 1757)		juvenile	carnivorous	Orobanche caryophyllacea	flowers	Galium verum	Poland	Łagiewniki	R. Piwowarczyk, phot.	2024-05-31
Arthropoda	Araneae	Thomisidae	Xysticus cristatus (Clerck, 1757)		juvenile	carnivorous	Orobanche lutea	flowers	Medicago sativa	Poland	Sędziejowice	R. Piwowarczyk & K. Ruraż	2024-06-01
Arthropoda	Araneae	Thomisidae	Xysticus sp.		juvenile	carnivorous	Orobanche hederae	flowers		Georgia	Cheremi	R. Piwowarczyk	2025-02-02
Arthropoda	Araneae	Thomisidae	Xysticus sp.		juvenile	carnivorous	Orobanche laxissima	flowers	Punica granatum	Georgia	Signagi	R. Piwowarczyk	2025-08-22
Arthropoda	Araneae	Thomisidae	Xysticus sp.		juvenile	carnivorous	Orobanche hederae	flowers	Hedera colchica	Georgia	Nekresi	R. Piwowarczyk	2025-08-22
Arthropoda	Araneae	Thomisidae	Xysticus sp.		juvenile	carnivorous	Orobanche laxissima	flowers		Georgia	Nekresi	R. Piwowarczyk	2025-08-22
Arthropoda	Araneae	Thomisidae	Xysticus sp.		juvenile	carnivorous	Orobanche hederae	flowers	Hedera colchica	Georgia	Cheremi	R. Piwowarczyk	2025-08-21
Arthropoda	Araneae	Thomisidae	Thomisidae sp. 1		adult	carnivorous	Epifagus virginiana	flowers		USA	Powhatan State Park, Powhatan, VA	dgirgente, phot.	2024-09-02	https://www.inaturalist.org/observations/239471152
Arthropoda	Araneae		Araneae sp. 1		adult	carnivorous	Orobanche boninsimae	flowers		Japan	Chichijima and Hachajima Islands	A. Nishimura & K. Takayama, 2022	03.-04.2018-2021	https://doi.org/10.1111/1442-1984.12389
Arthropoda	Araneae				adult	carnivorous	Orobanche coerulescens	flowers		Japan	Chichijima and Hahajima Islands	A. Nishimura & K. Takayama, 2022	03.-04.2018-2021	https://doi.org/10.1111/1442-1984.12389
Arthropoda	Araneae		Araneae sp. 2			carnivorous	Epifagus virginiana	flowers		USA	Mallard Ln, Lothian, MD	shinnickj, phot.	2018-09-22	https://www.inaturalist.org/observations/16801341
Arthropoda	Araneae		Araneae sp. 3		adult	carnivorous	Epifagus virginiana	flowers		USA	Long Pond, PA	K. Mole, phot.	2021-09-15	https://www.inaturalist.org/observations/94927101
Arthropoda	Blattodea	Termitidae	Microtermes sp.		adult	phytophagous	Orobanche cumana	stem	Nicotiana tabacum	India	Aanand, Dinhata	Manjunath & Nagarkatti 1977	1974-1975	Manjunath TM, Nagarkatti S (1977) Natural enemies of Orobanche in India and possibilities of its biological control. Technical Bulletin of the Commonwealth Institute of Biological Control 18: 75–83.
Arthropoda	Blattodea	Ectobiidae	Ectobius sp.		adult	detritivorous	Orobanche laxissima	flowers		Georgia	Nekresi	R. Piwowarczyk	2025-08-22	https://www.inaturalist.org/observations/313129570
Arthropoda	Blattodea	Blattellidae	Blattellidae sp. 1		adult	phytophagous	Aeginetia acaulis (syn. A. pedunculata)	flowers		Cambodia	Kaoh Nheaek	dereklc, phot.	25.10.2021	https://www.inaturalist.org/observations/99514950
Arthropoda	Coleoptera	Apionidae	Exapion difficile (Herbst, 1797)		adult	phytophagous, granivorous	Orobanche alsatica	fruits/seeds	Peucedanum cervaria	Poland	Kielce, Grabina Mt	R. Piwowarczyk	2025-07-24
Arthropoda	Coleoptera	Apionidae	Trichopterapion holosericeum (Gyllenhal, 1833)		adult	phytophagous, granivorous	Orobanche laxissima	fruits/seeds	Carpinus caucasica	Georgia	Cheremi	R. Piwowarczyk	2025-02-16
Arthropoda	Coleoptera	Apionidae	Trichopterapion holosericeum (Gyllenhal, 1833)		adult	phytophagous, granivorous	Orobanche laxissima	fruits/seeds	Carpinus caucasica	Georgia	Cheremi	R. Piwowarczyk	2025-08-21	https://www.inaturalist.org/observations/313175658
Arthropoda	Coleoptera	Carabidae	Agonum aequatus (Jedlicka, 1936)		adult		Phacellanthus tubiflorus	flowers, stem		Japan	Awakura, Fujinomiya City, Shizuoka Prefecture	K. Suetsugu, 2017	08-09.2011-2014	https://doi.org/10.1111/nph.14859
Arthropoda	Coleoptera	Carabidae	Calathus erratus (C.R.Sahlberg, 1827)		adult	hemizoophagous	Phelipanche arenaria	underground stem and tuber	Artemisia campestris	Poland	Pasturka	R. Piwowarczyk	2025-07-30
Arthropoda	Coleoptera	Carabidae	Carabus vanvolxemi Putzeys, 1875		adult		Phacellanthus tubiflorus	flowers, stem		Japan	Awakura, Fujinomiya City, Shizuoka Prefecture	K. Suetsugu, 2017	08-09.2011-2014	https://doi.org/10.1111/nph.14859
Arthropoda	Coleoptera	Carabidae	Carabus procerulus Chaudoir, 1862		adult		Phacellanthus tubiflorus	flowers, stem		Japan	Awakura, Fujinomiya City, Shizuoka Prefecture	K. Suetsugu, 2017	08-09.2011-2014	https://doi.org/10.1111/nph.14859
Arthropoda	Coleoptera	Carabidae	Harpalus rufipes (DeGeer, 1774)		adult	hemizoophagous	Phelipanche arenaria	underground stem and tuber	Artemisia campestris	Poland	Pasturka	R. Piwowarczyk	2025-07-30
Arthropoda	Coleoptera	Carabidae	Negreum amagisanum (Morita, 1994)		adult		Phacellanthus tubiflorus	flowers, stem		Japan	Awakura, Fujinomiya City, Shizuoka Prefecture	K. Suetsugu, 2017	08-09.2011-2014	https://doi.org/10.1111/nph.14859
Arthropoda	Coleoptera	Carabidae	Philorhizus sp.		adult		Orobanche laxissima	flowers		Georgia	Nekresi	R. Piwowarczyk	2025-08-22	https://www.inaturalist.org/observations/313130532
Arthropoda	Coleoptera	Carabidae	Pterostichus sp.		adult		Phacellanthus tubiflorus	flowers, stem		Japan	Awakura, Fujinomiya City, Shizuoka Prefecture	K. Suetsugu, 2017	08-09.2011-2014	https://doi.org/10.1111/nph.14859
Arthropoda	Coleoptera	Carabidae	Synuchus sp.		adult	phytophagous, granivorous	Phacellanthus tubiflorus	fruits/seeds		Japan	Awakura, Fujinomiya City, Shizuoka Prefecture	K. Suetsugu, 2017	08-09.2011-2014	https://doi.org/10.1111/nph.14859
Arthropoda	Coleoptera	Carabidae	Trichotichnus sp.		adult		Phacellanthus tubiflorus	flowers, stem		Japan	Awakura, Fujinomiya City, Shizuoka Prefecture	K. Suetsugu, 2017	08-09.2011-2014	https://doi.org/10.1111/nph.14859
Arthropoda	Coleoptera	Carabidae	Trichotichnus yukihikoi Habu, 1961		adult		Phacellanthus tubiflorus	flowers, stem		Japan	Awakura, Fujinomiya City, Shizuoka Prefecture	K. Suetsugu, 2017	08-09.2011-2014	https://doi.org/10.1111/nph.14859
Arthropoda	Coleoptera	Cerambycidae	Gaurotes virginea (Linnaeus, 1758)		adult	anthophylous	Orobanche flava	flowers		Romania	Valea Lăpușnicului Mare, Retezat Mountains, 45.321012 22.873919	A. Matis, phot.	2020-07-21
Arthropoda	Coleoptera	Cerambycidae	subfam. Lepturinae		adult	phytophagous	Boschniakia rossica	flowers		Russia	Amur Region, Zeisky District, Zeisky State Nature Reserve, Tukuringra Ridge, watershed of the Valunny and B. Erakingra Rivers	S. Dudov, phot.	2012-07-06	https://www.plantarium.ru/page/image/id/161407.html
Arthropoda	Coleoptera	Chrysomelidae	Alticinae sp.		adult	detritivorous	Orobanche laxissima	flowers		Georgia	Nekresi	R. Piwowarczyk	22.08.2025
Arthropoda	Coleoptera	Chrysomelidae	Bruchinae sp.		adult		Orobanche laxissima	flowers	Punica granatum	Georgia	Signaghi NE	R. Piwowarczyk	2025-08-22	https://www.inaturalist.org/observations/313128127
Arthropoda	Coleoptera	Chrysomelidae	Cassida sp.		exuvium		Orobanche bartlingii	flowers	Seseli libanotis	Poland	Podzamcze near Ogrodzieniec	R. Piwowarczyk, phot.	2008-06-05
Arthropoda	Coleoptera	Chrysomelidae	Diabrotica undecimpunctata Jacoby, 1879		adult	phytophagous	Epifagus virginiana	flowers		USA	Bazetta Township, OH	Patti D. (pdonnellan), phot.	2022-09-17	https://www.inaturalist.org/observations/135376037
Arthropoda	Coleoptera	Chrysomelidae	Diabrotica undecimpunctata Jacoby, 1879		adult	phytophagous	Epifagus virginiana	flowers		USA	Newton County, AR	J. Keesling, phot.	2020-09-19	https://www.inaturalist.org/observations/60194921
Arthropoda	Coleoptera	Chrysomelidae	Cryptocephalus sp.		adult	anthophylous	Orobanche gracilis	flowers	Anthyllis vulneraria L., Dorycnium pentaphyllum subsp. germanicum (Gremli) Gams	Austria	Hundsheim	R. Piwowarczyk, phot.	2012-06-14
Arthropoda	Coleoptera	Chrysomelidae	Aphthona bombayensis Scherer, 1969		adult	phytophagous, granivorous	Orobanche cumana	fruits/seeds		India	Dinhata	Manjunath & Nagarkatti 1977	1974-1975	Manjunath TM, Nagarkatti S (1977) Natural enemies of Orobanche in India and possibilities of its biological control. Technical Bulletin of the Commonwealth Institute of Biological Control 18: 75–83.
Arthropoda	Coleoptera	Coccinellidae	Coccinella septempunctata Linnaeus, 1758		adult	carnivorous	Orobanche alsatica	flowers	Peucedanum cervaria	Poland	Korzecko, Grzywy Korzeckowcie	R. Piwowarczyk, phot.	2007-09-26
Arthropoda	Coleoptera	Coccinellidae	Propylea quatuordecimpunctata (Linnaeus, 1758)		adult	fungivorous	Orobanche laxissima	flowers	Punica granatum	Georgia	Signaghi NE	R. Piwowarczyk	2025-02-19
Arthropoda	Coleoptera	Coccinellidae	Psyllobora vigintiduopunctata (Linnaeus, 1758)		adult	carnivorous	Orobanche laxissima	flowers	Punica granatum	Georgia	Signaghi NE	R. Piwowarczyk	2025-02-19
Arthropoda	Coleoptera	Coccinellidae	Vibidia duodecimguttata (Poda, 1761)		adult	fungivorous	Orobanche laxissima	flowers	Punica granatum	Georgia	Signaghi NE	R. Piwowarczyk	2025-02-19
Arthropoda	Coleoptera	Coccinellidae			adult, larva	carnivorous	Orobanche lutea	flowers	Medicago sativa	Poland	Wesołówka	R. Piwowarczyk, phot.	2008-06-12
Arthropoda	Coleoptera	Curculionidae	Bagous sumatrensis Faust, 1891		adult	phytophagous, granivorous	Orobanche cumana	fruits/seeds		India	Dinhata	Manjunath & Nagarkatti 1977	1974-1975	Manjunath TM, Nagarkatti S (1977) Natural enemies of Orobanche in India and possibilities of its biological control. Technical Bulletin of the Commonwealth Institute of Biological Control 18: 75–83.
Arthropoda	Coleoptera	Curculionidae	Hypera plantaginis (De Geer, 1775)		larva	phytophagous	Orobanche picridis	flowers	Picris hieracioides	Poland	Pasturka	R. Piwowarczyk & K. Ruraż	2022-06-23
Arthropoda	Coleoptera	Curculionidae	Hypera postica (Gyllenhal, 1813)		adult	phytophagous	Orobanche lutea	flowers	Medicago sativa	Poland	Dąbrowa Górnicza	K. Ruraż	2023-06-02
Arthropoda	Coleoptera	Curculionidae	Leiosoma troglodytes Rye, 1873		adult	phytophagous	Lathraea clandestina	flowers		France	Floirac (Bordeaux)	Perez 1898		Pérez J ( 1898 ) Insectes obserwowane dans les fleurs de Lathraea clandestina. Actes de la Société Linéenne de Bordeaux 53: 44 .
Arthropoda	Coleoptera	Curculionidae	Metadonus anceps (Boheman, 1842)		adult	phytophagous, granivorous	Cistanche fissa	fruits/seeds	Salsola	Azerbaijan	Qobustan National Park	R. Piwowarczyk	2024-05-07
Arthropoda	Coleoptera	Curculionidae	Mogulones geographicus (Goeze, 1777)		adult	phytophagous	Orobanche centaurina	flowers	Centaurea scabiosa	Poland	Boria	R. Piwowarczyk	2022-07-03
Arthropoda	Coleoptera	Curculionidae	Myllocerus blandus Faust, 1894		adult	phytophagous, granivorous	Orobanche cumana	fruits/seeds		India	Dinhata	Manjunath & Nagarkatti 1977	1974-1975	Manjunath TM, Nagarkatti S (1977) Natural enemies of Orobanche in India and possibilities of its biological control. Technical Bulletin of the Commonwealth Institute of Biological Control 18: 75–83.
Arthropoda	Coleoptera	Curculionidae	Neocleonus sannio (J.F.W.Herbst, 1795)		adult	phytophagous, granivorous	Orobanche cumana	fruits/seeds		India	Dinhata	Manjunath & Nagarkatti 1977	1974-1975	Manjunath TM, Nagarkatti S (1977) Natural enemies of Orobanche in India and possibilities of its biological control. Technical Bulletin of the Commonwealth Institute of Biological Control 18: 75–83.
Arthropoda	Coleoptera	Curculionidae	Scepticus tigrinus (Roelofs, 1873)		adult	phytophagous	Orobanche coerulescens	flowers		Japan	Chichijima and Hahajima Islands	A. Nishimura & K. Takayama, 2022	03.-04.2018-2021	https://doi.org/10.1111/1442-1984.12389
Arthropoda	Coleoptera	Curculionidae	Sitona lineatus (Linnaeus, 1758)		adult	phytophagous, granivorous	Orobanche picridis	fruits/seeds		Poland	Pasturka	R. Piwowarczyk	2025-07-30
Arthropoda	Coleoptera	Curculionidae	Sitona macularius (Marsham, 1802)		adult	phytophagous, granivorous	Orobanche picridis	fruits/seeds	Picris hieracioides	Poland	Pasturka	R. Piwowarczyk	2025-07-30
Arthropoda	Coleoptera	Curculionidae	Smicronyx cyaneus (Gyllenhal, 1835)		adult, larva	phytophagous, granivorous	Orobanche foetida	flowers, stem, fruits/seeds	Vicia faba	Tunisia	Béja region	N. Zermane et al.	2001	Zermane N, Kroschel J, Souissi T, Kharrat M (2001) First report of Smicronyx cyaneus Gyll. on Orobanche foetida Poiret: investigations in Tunisia. Haustorium (Parasitic Plants Newsletter) 39: 5-6 (Research Note).
Arthropoda	Coleoptera	Curculionidae	Smicronyx cyaneus (Gyllenhal, 1835)		adult, larva	phytophagous, granivorous	Orobanche crenata	flowers, stem, fruits/seeds	Vicia faba	Tunisia	Béja region	N. Zermane et al.	2001	Zermane N, Kroschel J, Souissi T, Kharrat M (2001) First report of Smicronyx cyaneus Gyll. on Orobanche foetida Poiret: investigations in Tunisia. Haustorium (Parasitic Plants Newsletter) 39: 5-6 (Research Note).
Arthropoda	Coleoptera	Curculionidae	Smicronyx cyaneus (Gyllenhal, 1835)			phytophagous	Orobanche crenata			Italy		Martelli 1933		Martelli GM (1933) Nota preliminare sui parassiti animali dell Orobanche della Fava Orobanche speciosa D.C. Rivista di Patologia Vegetale 23(5-6): 1-8.
Arthropoda	Coleoptera	Curculionidae	Smicronyx cyaneus (Gyllenhal, 1835)		adult, larva	phytophagous	Phelipanche nana			Malta		P. Sprick	1993	https://curci.de/data/wnarchives/5/index.html
Arthropoda	Coleoptera	Curculionidae	Smicronyx fulvipes Reiche, 1858		adult	phytophagous, granivorous	Cistanche fissa	fruits/seeds	Salsola	Azerbaijan	Dash Salaghly	R. Piwowarczyk	2025-05-14
Arthropoda	Coleoptera	Curculionidae	Smicronyx fulvipes Reiche, 1858		adult	phytophagous	Orobanche sp.			Syria	Lattaguié, Jableh, Bet Yashout	H. Habak	vi-vii.2013	https://treatment.plazi.org/id/9C28AC74FFD8FFF2FF40F950FF39ECA5/4
Arthropoda	Coleoptera	Curculionidae			larva	phytophagous	Phelipanche caesia	underground stem and tuber	Artemisia	Azerbaijan	Xilmilli	R. Piwowarczyk	2024-05-09
Arthropoda	Coleoptera	Curculionidae	Curculionidae sp. 1		adult	anthophylous	Aphyllon uniflorum	flowers		USA	Damascus, AR	M. Friant, phot.	2021-04-20	https://www.inaturalist.org/observations/74690660
Arthropoda	Coleoptera	Curculionidae			larva	phytophagous, granivorous	Cistanche fissa	fruits/seeds	Caroxylon	Azerbaijan	Mingachevir	R. Piwowarczyk, phot.	2025-05-13	https://www.inaturalist.org/observations/285043051
Arthropoda	Coleoptera	Curculionidae			adult	phytophagous, granivorous	Cistanche fissa	fruits/seeds	Caroxylon	Azerbaijan	Mingachevir	R. Piwowarczyk	2025-05-13
Arthropoda	Coleoptera	Curculionidae			adult	phytophagous, granivorous	Cistanche fissa	fruits/seeds	Caroxylon	Azerbaijan	Dash Salaghly	R. Piwowarczyk	2025-05-14
Arthropoda	Coleoptera	Curculionidae			larva	phytophagous, granivorous	Cistanche fissa	fruits/seeds	Caroxylon	Azerbaijan	Dash Salaghly	R. Piwowarczyk	2025-05-14
Arthropoda	Coleoptera	Curculionidae			larva	phytophagous, granivorous	Cistanche fissa	fruits/seeds	Caroxylon	Azerbaijan	Yenikand	R. Piwowarczyk	2025-05-10
Arthropoda	Coleoptera	Elateridae	Agriotes sp.			phytophagous	Orobanche crenata			Serbia		Mihajlovic 1986		Mihajlovic L (1986) Results of investigation on Orobanche spp. entomofauna in Serbia and the possibility of using insects for biological control. In: Proceeding, workshop on biology and control of Orobanche spp. 118-126.
Arthropoda	Coleoptera	Elateridae	Paracardiophorus sequens (Candèze, 1873)		adult	phytophagous	Orobanche coerulescens	flowers		Japan	Chichijima and Hahajima Islands	A. Nishimura & K. Takayama, 2022	03.-04.2018-2021	https://doi.org/10.1111/1442-1984.12389
Arthropoda	Coleoptera	Geotrupidae	Phelotrupes laevistriatus (Motschulsky, 1857)		adult	detritivorous	Phacellanthus tubiflorus	flowers, stem		Japan	Awakura, Fujinomiya City, Shizuoka Prefecture	K. Suetsugu, 2017	08-09.2011-2014	https://doi.org/10.1111/nph.14859
Arthropoda	Coleoptera	Melyridae	Danacea nigritarsis (Küster, 1850)		adult	anthophylous	Orobanche alba	flowers	Salvia nutans	Romania	Cojocna, Cluj County	A. Matis & M. Zsombor, phot.	2024-05-19
Arthropoda	Coleoptera	Melyridae	Danacea nigritarsis (Küster, 1850)		adult	anthophylous	Orobanche alba	flowers		Romania	Cluj, 46.809684 23.625180	A. Matis, phot.	2022-05-30
Arthropoda	Coleoptera	Melyridae	Danacea sp.		adult	anthophylous	Orobanche staehelinae	flowers		France	Vaufrèges, Marseille	E. Vela, phot.	2014-05-25	https://www.inaturalist.org/observations/86656144
Arthropoda	Coleoptera	Melyridae	Danacea sp.		adult	anthophylous	Orobanche santolinae	flowers		France	Grotte, Riboux, Provence-Alpes-Côte d'Azur	olivierpoisy, phot.	2022-05-28	https://www.inaturalist.org/observations/119040572
Arthropoda	Coleoptera	Melyridae	Dasytes niger (Linnaeus, 1761)		adult	anthophylous	Phelipanche arenaria	flowers	Artemisia campestris	Poland	Zwierzyniec	K. Ruraż, K. Zubek	2021-07-07
Arthropoda	Coleoptera	Melyridae	Dasytes sp. 1		adult	anthophylous	Orobanche kurdica	flowers	Prangos ferulacea	Armenia	between Garni and Goght	R. Piwowarczyk, phot.	2016-05-24
Arthropoda	Coleoptera	Melyridae	Dasytes sp.		adult	anthophylous	Orobanche caryophyllacea	flowers	Galium verum	Poland	Chomentówek	R. Piwowarczyk	2022-05-20
Arthropoda	Coleoptera	Melyridae	Melyridae sp. 1		adult	anthophylous	Phelipanche nana	flowers	Plantago	Montenegro	Dobra Voda E	R. Piwowarczyk, phot.	2015-05-01
Arthropoda	Coleoptera	Melyridae			adult	anthophylous	Orobanche alba	flowers	Micromeria juliana	Greece	Corinthia, Peloponnese, Stymfalia SW	R. Piwowarczyk, phot.	2010-05-02
Arthropoda	Coleoptera	Melyridae			adult	anthophylous	Orobanche reticulata	flowers		Romania	Cheile Nerei, 44.860061 21.817284	A. Matis, phot.	2023-06-11
Arthropoda	Coleoptera	Dasytidae	Psilothrix viridicoerulea (Geoffroy, 1785)		adult	anthophylous	Cistanche phelypaea subsp. lutea	flowers	Suaeda vera	Spain	prov. Murcia, Calabardina	G. Moreno Moral	2005-03-15	https://farmalierganes.com/Flora/Angiospermae/Orobanchaceae/Cistanche/Cistanche_lutea/Cistanche_lutea_12094-MM0005_Sp_Mu_Calabardina_flowers.jpg
Arthropoda	Coleoptera	Dasytidae	Dasytidae sp. 1		adult	anthophylous	Orobanche reticulata	flowers		Romania	Cheile Nerei, 44.860061 21.817284	A. Matis, phot.	2023-06-11
Arthropoda	Coleoptera	Glaphyridae	Eulasia cf. chrysopyga (Faldermann, 1836)		adult	anthophylous	Phelypaea coccinea	flowers		Georgia	Vake-Saburtalo, Tbilisi	E. Balashova, phot.	2024-05-18	https://www.inaturalist.org/observations/216756779
Arthropoda	Coleoptera	Glaphyridae	Pygopleurus apicalis (Brullé, 1832)		adult	anthophylous	Phelypaea coccinea (P. boissieri)	flowers	Achillea, Tanacetum	Turkey	subalpine zone	H. Angel, phot.		https://www.naturepl.com/stock-photo-bumblebee-scarab-beetles-pygopleurus-humeralis-feeding-on-phelypaea-nature-image01629509.html?srsltid=AfmBOoplws2bTgGvkAjxh0mgV5OjtQ_8VA7nMY3D2FnJRX42KRktelwm
Arthropoda	Coleoptera	Glaphyridae	Pygopleurus apicalis (Brullé, 1832)		adult	anthophylous	Phelypaea coccinea	flowers	Centaurea salonitana	Greece	Mt Devas	Dimopoulos et al. 2013	2012-05-18	Dimopoulos P, Raus T, Bergmeier E, Constantinidis T, Iatrou G, Kokkini S, Strid A, Tzanoudakis D (2013) Vascular plants of Greece: An annotated checklist. 31: 352 [Plate 18.3]
Arthropoda	Coleoptera	Glaphyridae	Pygopleurus psilotrichius (Faldermann, 1835)	4m, 3f	adult	anthophylous	Phelypaea coccinea	flowers	Klasea radiata	Georgia	Udabno N	R. Piwowarczyk	2024-05-16
Arthropoda	Coleoptera	Glaphyridae	Pygopleurus transcaucasicus (Petrovitz, 1962)		adult	anthophylous	Phelypaea tournefortii	flowers	Tanacetum	Armenia	Aghveran	R. Piwowarczyk	2016-06-06
Arthropoda	Coleoptera	Glaphyridae	Pygopleurus transcaucasicus (Petrovitz, 1962)		adult	anthophylous	Phelypaea tournefortii	flowers	Tanacetum	Armenia	Aghveran	R. Piwowarczyk	2016-06-06
Arthropoda	Coleoptera	Glaphyridae	Pygopleurus transcaucasicus (Petrovitz, 1962)		adult	anthophylous	Phelypaea tournefortii	flowers	Tanacetum	Armenia	Fantan	R. Piwowarczyk	2016-06-06
Arthropoda	Coleoptera	Glaphyridae	Pygopleurus transcaucasicus (Petrovitz, 1962)		adult	anthophylous	Phelypaea tournefortii	flowers	Tanacetum	Armenia	Fantan	R. Piwowarczyk	2016-06-06
Arthropoda	Coleoptera	Glaphyridae	Pygopleurus transcaucasicus (Petrovitz, 1962)		adult	phytophagous	Orobanche lutea	flowers		Georgia	Shida Kartli, Uplistsikhe	A. Syvuhin	2023-05-28	https://www.inaturalist.org/observations/166480658
Arthropoda	Coleoptera	Glaphyridae	Pygopleurus vulpes (Fabricius, 1781)		adult	anthophylous	Phelypaea coccinea	flowers	Klasea radiata	Georgia	Udabno N	R. Piwowarczyk	2024-05-15
Arthropoda	Coleoptera	Latridiidae	Corticaria obscura Brisout, 1863		adult	detritivorous	Orobanche picridis	flowers	Picris hieracioides	Poland	Pasturka	R. Piwowarczyk	2025-07-31
Arthropoda	Coleoptera	Latridiidae	Corticarina similata (Gyllenhal, 1827)		adult	anthophylous	Orobanche centaurina	flowers	Centaurea scabiosa	Poland	Łagów	R. Piwowarczyk & K. Ruraż	2022-07-17
Arthropoda	Coleoptera	Latridiidae	Cortinicara gibbosa (Herbst, 1793)		adult	detritivorous	Orobanche alsatica	flowers	Peucedanum cervaria	Poland	Kielce, Grabina Mt	R. Piwowarczyk	2025-07-24
Arthropoda	Coleoptera	Latridiidae	Corticarina truncatella (Mannerheim, 1844)		adult	detritivorous	Orobanche picridis	flowers	Picris hieracioides	Poland	Pasturka	R. Piwowarczyk	2025-07-31	https://www.inaturalist.org/observations/302818901
Arthropoda	Coleoptera	Latridiidae	Melanophthalma distinguenda (Comolli, 1837)		adult	detritivorous	Orobanche alsatica	flowers	Peucedanum cervaria	Poland	Kielce, Grabina Mt	R. Piwowarczyk	2025-07-24				0
Arthropoda	Coleoptera	Meloidae	Epicauta sp. cf.		adult	phytophagous	Orobanche crenata					Linke et al. 1992		https://www.invasive.org/proceedings/pdfs/8_633-640.pdf
Arthropoda	Coleoptera	Meloidae	Hycleus fuscus (Olivier, 1811)		adult	phytophagous	Cistanche fissa	flowers	Caroxylon	Azerbaijan	Yenikand	R. Piwowarczyk, phot.	2025-05-10	https://www.inaturalist.org/observations/285034000
Arthropoda	Coleoptera	Meloidae	Hycleus scabiosae (Olivier, 1811)		adult	anthophylous	Cistanche armena	flowers	Alhagi maurorum, Salsola dendroides	Armenia	Khor Virap	R. Piwowarczyk	2016-05-25
Arthropoda	Coleoptera	Meloidae	Meloe proscarabaeus Linnaeus, 1758		larva	anthophylous	Orobanche alsatica	flowers	Peucedanum cervaria	Poland	Kielce, Mt Grabina	K. Ruraż	2022-06-20
Arthropoda	Coleoptera	Meloidae	Mylabris abdelkaderi Escalera, 1910 cf.		adult	anthophylous	Cistanche violacea	flowers		Morocco		R. Baud, phot.		https://www.teline.fr/en/photos/orobanchaceae/cistanche-violacea
Arthropoda	Coleoptera	Meloidae	Mylabrini, cf. Mylabris		adult	phytophagous	Cistanche tubulosa	flowers		Kuwait	Al Jahra Governorate	P. Norwood, phot.	2007-03-31	https://www.inaturalist.org/observations/145254470
Arthropoda	Coleoptera	Meloidae	Mylabrini, cf. Mylabris		adult	phytophagous	Cistanche tubulosa	flowers		Qatar		azzamalmanna, phot.	2023-02-25	https://www.instagram.com/p/CpHPM_xIyaE/?img_index=5
Arthropoda	Coleoptera	Meloidae	Teratolytta sp.		adult	phytophagous	Phelypaea coccinea	flowers	Klasea radiata	Georgia	Udabno N	R. Piwowarczyk, phot.	2024-05-15
Arthropoda	Coleoptera	Meloidae	Meloidae sp.		adult	phytophagous	Aphyllon fasciculatum	flowers		Canada	Newell County	L. Pyle, phot.	2024-06-30	https://www.inaturalist.org/observations/232589930
Arthropoda	Coleoptera	Nitidulidae	Carpophilus mutilatus Erichson, 1843		adult	phytophagous, granivorous	Orobanche cumana	fruits/seeds		India	Dinhata	Manjunath & Nagarkatti 1977	1974-1975	Manjunath TM, Nagarkatti S (1977) Natural enemies of Orobanche in India and possibilities of its biological control. Technical Bulletin of the Commonwealth Institute of Biological Control 18: 75–83.
Arthropoda	Coleoptera	Nitidulidae	Epuraea aestiva (Linnaeus, 1758)		adult	anthophylous	Lathraea clandestina	flowers		France	Floirac (Bordeaux)	Perez 1898		Pérez J ( 1898 ) Insectes obserwowane dans les fleurs de Lathraea clandestina. Actes de la Société Linéenne de Bordeaux 53: 44 .
Arthropoda	Coleoptera	Nitidulidae	Meligethes aeneus (Fabricius, 1775)		adult	anthophylous	Orobanche reticulata	flowers		UK	Malton, Yorkshire	Jones 1991		Jones M (1991) Studies on the pollination of Orobanche species in the British Isles. Eberhard-Karls-Universität.
Arthropoda	Coleoptera	Nitidulidae	Meligethes aeneus (Fabricius, 1775)		adult	anthophylous	Orobanche reticulata	flowers		UK	Aberford, Yorkshire	Jones 1991		Jones M (1991) Studies on the pollination of Orobanche species in the British Isles. Eberhard-Karls-Universität.
Arthropoda	Coleoptera	Nitidulidae	Meligethes aeneus (Fabricius, 1775)		adult	anthophylous	Orobanche minor	flowers		UK	cultivation	Jones 1991		Jones M (1991) Studies on the pollination of Orobanche species in the British Isles. Eberhard-Karls-Universität.
Arthropoda	Coleoptera	Nitidulidae	Meligethes sp.		adult	anthophylous	Orobanche elatior	flowers		UK	Barnack, Northants.	Jones 1991		Jones M (1991) Studies on the pollination of Orobanche species in the British Isles. Eberhard-Karls-Universität.
Arthropoda	Coleoptera	Nitidulidae	Meligethes sp.		adult	anthophylous	Orobanche alba	flowers	Salvia nutans	Romania	Cojocna, Cluj County	A. Matis & M. Zsombor, phot.	2024-05-19
Arthropoda	Coleoptera	Nitidulidae	Meligethes sp.		adult	anthophylous	Orobanche alba	flowers		Romania	Suhardu Mic, 46.798107 25.793488	A. Matis, phot.	2023-07-02
Arthropoda	Coleoptera	Nitidulidae	Meligethes sp.		adult	anthophylous	Orobanche caryophyllacea	flowers		Romania	Vârful Rol, 45.019819 21.763237	A. Matis, phot.	2023-06-12
Arthropoda	Coleoptera	Nitidulidae	Meligethes sp.		adult	anthophylous	Orobanche bartlingii	flowers		Romania	Vârful Rol, 45.019883 21.763271	A. Matis, phot.	2023-06-12
Arthropoda	Coleoptera	Nitidulidae	Meligethes sp.		adult	anthophylous	Lathraea squamaria	flowers		Romania	Apața	A. Matis, phot.	2018-04-07
Arthropoda	Coleoptera	Nitidulidae	Meligethes sp. sl. (cf. Lamiogethes)		adult	anthophylous	Phelipanche nana	flowers		Croatia	Baćina, Dubrovnik-Neretva	DijanaD, phot.	2025-05-04	https://www.inaturalist.org/observations/278726761
Arthropoda	Coleoptera	Nitidulidae	Sagittogethes distinctus (Sturm, 1845)		adult	anthophylous	Phelipanche pulchella	flowers	Teucrium chmaedrys	Armenia	Kapan SE	R. Piwowarczyk	2017-06-18
Arthropoda	Coleoptera	Nitidulidae	Sagittogethes obscurus (Erichson, 1845)		adult	anthophylous	Phelipanche purpurea	flowers	Achillea millefolium	Georgia	Tsodoreti	R. Piwowarczyk	2022-06-10
Arthropoda	Coleoptera	Nitidulidae	Sagittogethes obscurus (Erichson, 1845)		adult	anthophylous	Phelipanche arenaria	flowers	Artemisia lerchiana	Georgia	near Likani	R. Piwowarczyk	2022-06-16
Arthropoda	Coleoptera	Nitidulidae	Nitidulidae sp. 1		adult	anthophylous	Phelipanche sevanensis	flowers	Heracleum trachyloma	Armenia	Tsovagyugh E	R. Piwowarczyk, phot.	2015-07-09
Arthropoda	Coleoptera	Nitidulidae	Nitidulidae sp. 2		adult	anthophylous	Orobanche lutea	flowers	Medicago	Georgia	Aloti E	A. Matis, phot.	2024-05-29
Arthropoda	Coleoptera	Nitidulidae			adult	anthophylous	Orobanche crenata	flowers		Italy	Montesalce, Gubbio, Giugno	F. Mangili, phot.	??2024	https://www.facebook.com/photo/?fbid=10229548194283218&set=a.10200729214426733
Arthropoda	Coleoptera	Oedemeridae	Oedemera femorata (Scopoli, 1763)		adult	anthophylous	Phelipanche arenaria	flowers	Artemisia campestris	Poland	Zwierzyniec	K. Ruraż, K. Zubek	2021-07-07
Arthropoda	Coleoptera	Oedemeridae	Oedemera flavipes (Fabricius, 1792)		adult	anthophylous	Phelipanche arenaria	flowers	Artemisia campestris	Poland	Zwierzyniec	K. Ruraż, K. Zubek	2021-07-07
Arthropoda	Coleoptera	Oedemeridae	Oedemera flavipes (Fabricius, 1792)		adult	anthophylous	Orobanche alsatica	flowers	Peucedanum cervaria	Poland	Kielce, Mt Grabina	K. Ruraż	16.06.2022
Arthropoda	Coleoptera	Oedemeridae	Oedemera lurida (Marsham, 1802)		adult	anthophylous	Orobanche alsatica	flowers	Peucedanum cervaria	Poland	Kielce, Botanical Garden	K. Ruraż	06.2022
Arthropoda	Coleoptera	Oedemeridae	Oedemera sp. cf.		adult	anthophylous	Orobanche picridis	flowers		France	Mareuil-sur-Ay	T. Arbault, phot.	07.07.2013	https://www.inaturalist.org/observations/196756893
Arthropoda	Coleoptera	Ptinidae	Ptinus meisteri (Reitter, 1884)		adult	detritivorous	Orobanche laxissima	flowers		Georgia	Nekresi	R. Piwowarczyk	22.08.2025	https://www.inaturalist.org/observations/313130980
Arthropoda	Coleoptera	Scarabaeidae	Oxythyrea cinctella (Schaum, 1841)		adult	anthophylous	Cistanche armena	flowers	Alhagi maurorum, Salsola dendroides	Armenia	Khor Virap	R. Piwowarczyk	2016-05-25
Arthropoda	Coleoptera	Scarabaeidae	Oxythyrea funesta (Poda, 1761)		adult	anthophylous	Orobanche artemisiae-campestris	flowers	Artemisia	North Macedonia	Strumica, Ograzden	Z. Nikolov phot., det. S. Hristovski	2012-06-03
Arthropoda	Coleoptera	Scarabaeidae	Oxythyrea funesta (Poda, 1761)		adult	anthophylous	Orobanche caryophyllacea	flowers		Germany	Zwingenberg	florirudolf, phot.	2022-05-08	https://www.inaturalist.org/observations/193420229
Arthropoda	Coleoptera	Scarabaeidae	Oxythyrea funesta (Poda, 1761)		adult	anthophylous	Orobanche minor agg.	flowers		North Macedonia	Kavadarci, Mrezicko	Z. Nikolov, phot.	2024-05-25
Arthropoda	Coleoptera	Scarabaeidae	Oxythyrea funesta (Poda, 1761)		adult		Orobanche crenata	flowers		Italy		Martelli 1933		Martelli GM (1933) Nota preliminare sui parassiti animali dell Orobanche della Fava Orobanche speciosa D.C. Rivista di Patologia Vegetale 23(5-6): 1-8.
Arthropoda	Coleoptera	Scarabaeidae	Oxythyrea sp.		adult	anthophylous	Orobanche caryophyllacea	flowers	Galium	Georgia	Kvemo Bodbe	R. Piwowarczyk, phot.	2019-05-09
Arthropoda	Coleoptera	Scarabaeidae	Pentodon bidens ssp. punctatus (Villers, 1789)		adult		Orobanche crenata			Italy		Martelli 1933		Martelli GM (1933) Nota preliminare sui parassiti animali dell Orobanche della Fava Orobanche speciosa D.C. Rivista di Patologia Vegetale 23(5-6): 1-8.
Arthropoda	Coleoptera	Scarabaeidae	Pentodon sp.		adult	detritivorous	Cistanche flava	underground stem and tuber	Tamarix	Azerbaijan	Dashli Jalgan	R. Piwowarczyk, phot.	2025-05-17	https://www.inaturalist.org/observations/285041001
Arthropoda	Coleoptera	Scarabaeidae	Phyllopertha horticola (Linnaeus, 1758)		adult	phytophagous	Orobanche alsatica	flowers	Peuceidnua cervaaea	Poland	Kielce, Mt Grabina	K. Ruraż	2022-06-20
Arthropoda	Coleoptera	Scarabaeidae	Trichium sp.		adult	anthophylous	Orobanche krylowii	flowers		Mongolia	Bugant tosgon, Yeruu saum, Selegne prov.	S. Baasanmunkh & H.J. Choi, phot.	2024-07-10
Arthropoda	Coleoptera	Scarabaeidae	Tropinota hirta (Poda, 1761)		adult	anthophylous	Orobanche artemisiae-campestris	flowers	Artemisia	North Macedonia	Strumica, Ograzden	Z. Nikolov, phot.	2012-06-03
Arthropoda	Coleoptera	Scarabaeidae	Tropinota hirta (Poda, 1761)		adult		Orobanche crenata	flowers		Italy		Martelli 1933		Martelli GM (1933) Nota preliminare sui parassiti animali dell Orobanche della Fava Orobanche speciosa D.C. Rivista di Patologia Vegetale 23(5-6): 1-8.
Arthropoda	Coleoptera	Scarabaeidae	Tropinota senicula (Ménétriès, 1832)	2m, 1f	adult	anthophylous	Phelipanche caesia	flowers	Artemisia	Azerbaijan	Xilmilli	R. Piwowarczyk	2024-05-09
Arthropoda	Coleoptera	Scarabaeidae	Tropinota squalida (Scopoli, 1783)		adult	phytophagous	Cistanche sp.			Iraq		Al-Khesraji et al. 1987		Al-Khezraji TO, Wahib AUA, Annon MR (1987) Insect pests attacking parasitic flowering plants in the southern desert of Iraq. Iraqi Journal of Agricultural Science 5: 197–216.
Arthropoda	Coleoptera	Scarabaeidae	Tropinota squalida (Scopoli, 1783)		adult	phytophagous	Orobanche crenata	flowers		Syria		Linke et al. 1992		https://www.invasive.org/proceedings/pdfs/8_633-640.pdf
Arthropoda	Coleoptera	Scarabaeidae	Tropinota squalida (Scopoli, 1783)		adult	phytophagous	Orobanche crenata	flowers		Egypt		Linke et al. 1992		https://www.invasive.org/proceedings/pdfs/8_633-640.pdf
Arthropoda	Coleoptera	Scarabaeidae	Tropinota sp./Oxythyrea sp.		adult	phytophagous	Cistanche sp.	flowers		Morocco	Errachidia	benjamin_petra_schattanek-wiesmair, phot.	2018-03-19	https://www.inaturalist.org/observations/255785583
Arthropoda	Coleoptera	Scarabaeidae	Scarabaeidae sp. 1		adult		Harveya capensis	flowers		South Africa	Hermanus	M. van Wyk, phot.	2022-01-01	https://www.inaturalist.org/observations/104183281
Arthropoda	Coleoptera	Scarabaeidae	Scarabaeidae sp. 2		larva	phytophagous	Cistanche fissa	underground stem and tuber	Caroxylon	Azerbaijan	Dash Salaghly	R. Piwowarczyk, phot.	2025-05-14	https://www.inaturalist.org/observations/285038443
Arthropoda	Coleoptera	Scarabaeidae	Scarabaeidae sp. 3		larva	phytophagous	Phelipanche arenaria	underground stem and tuber	Artemisia campestris	Poland	Pasturka	R. Piwowarczyk	2025-07-30
	Coleoptera	Scarabaeidae	Scarabaeidae sp. 4		adult	anthophylous	Harveya capensis	flowers		South Africa	Kou-Kamma	I. Loots, phot.	2022-11-16	https://www.inaturalist.org/observations/142162453
Arthropoda	Coleoptera	Staphylinidae	Eusphalerum minutum (Fabricius, 1792)		adult	anthophylous	Lathraea squamaria	flowers		Czech Republic	Moravian Karst, forest above the Macocha Abyss	Krasylenko et al., phot.	2020-05-08	10.22541/au.173437058.81094111/v1
Arthropoda	Coleoptera	Staphylinidae	Omalium rivulare (Paykull, 1789)		adult		Lathraea clandestina	flowers		France	Floirac (Bordeaux)	Perez 1898		Pérez J ( 1898 ) Insectes obserwowane dans les fleurs de Lathraea clandestina. Actes de la Société Linéenne de Bordeaux 53: 44.
Arthropoda	Coleoptera	Staphylinidae	Proteinus brachypterus (Fabricius, 1792)		adult	hemizoophagous	Lathraea clandestina	flowers		France	Floirac (Bordeaux)	Perez 1898		Pérez J ( 1898 ) Insectes obserwowane dans les fleurs de Lathraea clandestina. Actes de la Société Linéenne de Bordeaux 53: 44.
Arthropoda	Coleoptera	Tenebrionidae	Mesomorphus striolatus Fairmaire, 1896		adult	phytophagous	Orobanche cumana	stem		India	Anand, Baroda, Vijapur, Guntur, Rajahmundry, Vedasandur, Hunsur, Periapatna, Dinhata, Brinjal	Manjunath & Nagarkatti 1977	1974-1975	Manjunath TM, Nagarkatti S (1977) Natural enemies of Orobanche in India and possibilities of its biological control. Technical Bulletin of the Commonwealth Institute of Biological Control 18: 75–83.
Arthropoda	Coleoptera	Tenebrionidae	Gonocephalum depressum (Fabricius 1801)		adult	phytophagous, granivorous	Aeginetia acaulis (syn. A. pedunculata)	fruits/seeds		India	West Bengal, 88°22’E; 23°36’N	Ray & Dasgupta 2010	2001-2007	Ray BR, Dasgupta MK (2010) Natural biocontrol agents of Aeginetia pedunculata (Roxb.) Wall. (Orobanchaceae) a root holoparasitic angiosperm of sugarcane.Journal of Biological Control 24(3): 288-290.
Arthropoda	Coleoptera	Tenebrionidae	Gonocephalum dorsogranosum (Fairmaire, 1896)		adult	phytophagous	Orobanche cumana	stem		India	Anand, Baroda, Vijapur, Guntur, Rajahmundry, Vedasandur, Hunsur, Periapatna, Dinhata, Brinjal	Manjunath & Nagarkatti 1977	1974-1975	Manjunath TM, Nagarkatti S (1977) Natural enemies of Orobanche in India and possibilities of its biological control. Technical Bulletin of the Commonwealth Institute of Biological Control 18: 75–83.
Arthropoda	Coleoptera	Tenebrionidae	Opatroides punctulatus Brullé, 1832		adult	detritivorous	Orobanche cumana	stem		India	Anand, Baroda, Vijapur, Guntur, Rajahmundry, Vedasandur, Hunsur, Periapatna, Dinhata, Brinjal	Manjunath & Nagarkatti 1977	1974-1975	Manjunath TM, Nagarkatti S (1977) Natural enemies of Orobanche in India and possibilities of its biological control. Technical Bulletin of the Commonwealth Institute of Biological Control 18: 75–83.
Arthropoda	Coleoptera	Tenebrionidae	Pachycera buprestoides (Fabricius, 1781)		adult	phytophagous	Orobanche cumana	stem		India	Anand, Baroda, Vijapur, Guntur, Rajahmundry, Vedasandur, Hunsur, Periapatna, Dinhata, Brinjal	Manjunath & Nagarkatti 1977	1974-1975	Manjunath TM, Nagarkatti S (1977) Natural enemies of Orobanche in India and possibilities of its biological control. Technical Bulletin of the Commonwealth Institute of Biological Control 18: 75–83.
Arthropoda	Coleoptera	Tenebrionidae	Pedinus femoralis (Linnaeus, 1767)		adult	phytophagous	Phelipanche arenaria	underground stem and tuber	Artemisia campestris	Poland	Pasturka	R. Piwowarczyk	2025-07-30
Arthropoda	Coleoptera	Tenebrionidae	Podonta sp. 1		adult	phytophagous	Orobanche cumana	flowers	Artemisia lerchiana	Georgia	Kaspi	R. Piwowarczyk, phot.	2022-06-08
Arthropoda	Coleoptera	Tenebrionidae	Podonta sp. 2		adult	phytophagous	Cistanche fissa	flowers	Salsola	Azerbaijan	Qobustan NP.	R. Piwowarczyk	2024-05-07
Arthropoda	Coleoptera	Tenebrionidae	Tenebrionidae spec. 1		larva	phytophagous	Orobanche cumana	stem		India	Anand, Rajahmundry	Manjunath & Nagarkatti 1977	1974-1975	Manjunath TM, Nagarkatti S (1977) Natural enemies of Orobanche in India and possibilities of its biological control. Technical Bulletin of the Commonwealth Institute of Biological Control 18: 75–83.
Arthropoda	Coleoptera	Tenebrionidae	Tenebrionidae spec. 2 (cf. Hedyphanes laticollis)		adult	phytophagous, granivorous	Cistanche fissa	fruits/seeds	Caroxylon	Azerbaijan	Dash Salaghly	R. Piwowarczyk, phot.	2025-05-14	https://www.inaturalist.org/observations/299789451
Arthropoda	Coleoptera	Tenebrionidae	Tenebrionidae spec. 3 (cf. Hedyphanes sp.)		adult	phytophagous, granivorous	Cistanche fissa	fruits/seeds	Caroxylon	Azerbaijan	Dash Salaghly	R. Piwowarczyk, phot.	2025-05-14	https://www.inaturalist.org/observations/299788990
Arthropoda	Coleoptera		Coleoptera sp. 1		adult	anthophylous	Phelipanche portoilicitana	flowers	Centaurea behen	Armenia	Lanjanist	R. Piwowarczyk, phot.	2017-06-13
Arthropoda	Coleoptera		Coleoptera sp. 2		adult	anthophylous	Phelypaea coccinea	flowers	Centaurea	Armenia	Saralanj E	R. Piwowarczyk, phot.	2017-06-14
Arthropoda	Coleoptera				adult	anthophylous	Orobanche alba	flowers	Salvia verticillata	Poland	Lasocin	R. Piwowarczyk, phot.	2005-07-15
Arthropoda	Coleoptera				adult		Lathraea clandestina	flowers		Spain	Navarra	J. M. LeMart, phot.	2020-06-05	https://www.inaturalist.org/observations/77649148
Arthropoda	Coleoptera		Coleoptera sp. 3		adult	phytophagous	Phelypaea coccinea	flowers		Russia	Stavropolskij Kray	Y. Maksimova, phot.	2024-06-14	https://www.inaturalist.org/observations/222668723
Arthropoda	Coleoptera				adult	phytophagous	Conopholis americana	flowers		Canada	Québec, CA	M.F. Germain, phot.	2022-06-01	https://www.inaturalist.org/observations/121079942
Arthropoda	Coleoptera		Coleoptera sp. 4		adult		Harveya roseoalba	flowers		South Africa	Oudtshoorn Local Municipality	L. Swart, phot.	2022-09-10	https://www.inaturalist.org/observations/134481558
Arthropoda	Coleoptera		Coleoptera sp. 5		adult	phytophagous	Harveya huttoni	flowers		South Africa	Sani Pass	P. Warren, phot.	2013-01-27	https://www.inaturalist.org/observations/10873965
Arthropoda	Coleoptera				adult	anthophylous	Orobanche alba	flowers		France	Saint-May	T. Arbault, phot.	2009-05-27	https://www.inaturalist.org/observations/194655004
Arthropoda	Coleoptera				adult	anthophylous	Phelypaea coccinea	flowers		Russia	Gelendzhik gorsovet, Krasnodar	Krylenko V.V, phot.	2024-05-12	https://www.inaturalist.org/observations/215909769
Arthropoda	Coleoptera				adult	anthophylous	Aphyllon corymbosum	flowers		USA	Old Highway 91, Nephi, UT, US	J. Shorma, phot.	2022-06-21	https://www.inaturalist.org/observations/312020104
Arthropoda	Collembola					phytophagous	Lathraea clandestina	flowers, stem		UK		Atkinson & Atkinson 2020		https://doi.org/10.1111/1365-2745.13473
Arthropoda	Collembola		Collembola sp. 1		adult	detritivorous	Orobanche alsatica	underground stem and tuber	Peucedanum cervaria	Poland	Kielce, Grabina Mt	R. Piwowarczyk	2025-07-24
Arthropoda	Collembola		Collembola sp. 2		adult	detritivorous	Orobanche picridis	underground stem and tuber	Picris hieracioides	Poland	Pasturka	R. Piwowarczyk	2025-07-30
Arthropoda	Collembola	Ectobryomorpha	Collembola sp. 3		adult	detritivorous	Orobanche laxissima	flowers		Georgia	Signaghi NE	R. Piwowarczyk	2025-02-19
Arthropoda	Dermaptera	Forficulidae	Forficula mikado Burr, 1904		adult		Phacellanthus tubiflorus	flowers, stem		Japan	Awakura, Fujinomiya City, Shizuoka Prefecture	K. Suetsugu, 2017	08-09.2011-2014	https://doi.org/10.1111/nph.14859
Arthropoda	Dermaptera		Dermaptera sp. 1		adult	phytophagous	Orobanche cumana	stem	Nicotiana tabacum	India	Anand, Baroda, Vijapur, Guntur, Rajahmundry, Vedasandur, Hunsur, Periapatna, Dinhata, Brinjal	Manjunath & Nagarkatti 1977	1974-1975	Manjunath TM, Nagarkatti S (1977) Natural enemies of Orobanche in India and possibilities of its biological control. Technical Bulletin of the Commonwealth Institute of Biological Control 18: 75–83.
Arthropoda	Diptera	Agromyzidae	Phytomyza orobanchia Kaltenbach, 1864	m,f	adult	phytophagous	Orobanche caryophyllacea	flowers	Galium verum	Poland	Gartatowice	R. Piwowarczyk, phot.	2009-06-04
Arthropoda	Diptera	Agromyzidae	Phytomyza orobanchia Kaltenbach, 1864		adult	phytophagous	Orobanche lutea	flowers	Medicago falcata	Poland	Gartatowice	R. Piwowarczyk, phot.	2009-06-04
Arthropoda	Diptera	Agromyzidae	Phytomyza orobanchia Kaltenbach, 1864		adult	phytophagous	Orobanche laxissima	flowers	Carpinus caucasica	Georgia	Daba	R. Piwowarczyk	2022-06-15
Arthropoda	Diptera	Agromyzidae	Phytomyza orobanchia Kaltenbach, 1864		adult, larva, eggs	phytophagous	Orobanche cumana	flowers, stem	Helianthus annuus	Serbia		M.B. Lekic	1968	Lekic MB (1970) Phytophagous insects observed on parasitic phanerogams of the genera Orobanche and Cuscuta in 1968. Proceedings of the 1st International Symposium on Biological Control of Weeds, Delemont, Swiss. Miscellaneous Publications, Commonwealth Institute of Biological Control, Trinidad.
Arthropoda	Diptera	Agromyzidae	Phytomyza orobanchia Kaltenbach, 1864		adult, larva, eggs	phytophagous	Phelipanche ramosa	flowers, stem	Helianthus annuus	Serbia		M.B. Lekic	1968	Lekic MB (1970) Phytophagous insects observed on parasitic phanerogams of the genera Orobanche and Cuscuta in 1968. Proceedings of the 1st International Symposium on Biological Control of Weeds, Delemont, Swiss. Miscellaneous Publications, Commonwealth Institute of Biological Control, Trinidad.
Arthropoda	Diptera	Agromyzidae	Phytomyza orobanchia Kaltenbach, 1864		larva	phytophagous	Orobanche crenata	stem		Syria		Linke et al. 1990		Linke KH, Sauerborn J, Saxena MC (1991) Host-parasite relationships: effect of Orobanche crenata seed banks on development of the parasite and yield of faba bean. Angew. Bot. 65: 229–238.
Arthropoda	Diptera	Agromyzidae	Phytomyza orobanchia Kaltenbach, 1864		adult, larva	phytophagous, granivorous	Orobanche alba	flowers, stem, fruits/seeds		Slovakia		Cerny et al. 2022	2002-2015	https://doi.org/10.2478/cszma-2022-0015
Arthropoda	Diptera	Agromyzidae	Phytomyza orobanchia Kaltenbach, 1864		adult, larva	phytophagous, granivorous	Orobanche alsatica	flowers, stem, fruits/seeds		Slovakia		Cerny et al. 2022	2002-2015	https://doi.org/10.2478/cszma-2022-0015
Arthropoda	Diptera	Agromyzidae	Phytomyza orobanchia Kaltenbach, 1864		adult, larva	phytophagous, granivorous	Orobanche caryophyllacea	flowers, stem, fruits/seeds		Slovakia		Cerny et al. 2022	2002-2015	https://doi.org/10.2478/cszma-2022-0015
Arthropoda	Diptera	Agromyzidae	Phytomyza orobanchia Kaltenbach, 1864		adult, larva	phytophagous, granivorous	Orobanche elatior	flowers, stem, fruits/seeds		Slovakia		Cerny et al. 2022	2002-2015	https://doi.org/10.2478/cszma-2022-0015
Arthropoda	Diptera	Agromyzidae	Phytomyza orobanchia Kaltenbach, 1864		adult, larva	phytophagous, granivorous	Orobanche flava	flowers, stem, fruits/seeds		Slovakia		Cerny et al. 2022	2002-2015	https://doi.org/10.2478/cszma-2022-0015
Arthropoda	Diptera	Agromyzidae	Phytomyza orobanchia Kaltenbach, 1864		adult, larva	phytophagous, granivorous	Orobanche centaurina	flowers, stem, fruits/seeds		Slovakia		Cerny et al. 2022	2002-2015	https://doi.org/10.2478/cszma-2022-0015
Arthropoda	Diptera	Agromyzidae	Phytomyza orobanchia Kaltenbach, 1864		adult, larva	phytophagous, granivorous	Orobanche lutea	flowers, stem, fruits/seeds		Slovakia		Cerny et al. 2022	2002-2015	https://doi.org/10.2478/cszma-2022-0015
Arthropoda	Diptera	Agromyzidae	Phytomyza orobanchia Kaltenbach, 1864		adult, larva	phytophagous, granivorous	Orobanche pallidiflora	flowers, stem, fruits/seeds		Slovakia		Cerny et al. 2022	2002-2015	https://doi.org/10.2478/cszma-2022-0015
Arthropoda	Diptera	Agromyzidae	Phytomyza orobanchia Kaltenbach, 1864		adult, larva	phytophagous, granivorous	Orobanche reticulata	flowers, stem, fruits/seeds		Slovakia		Cerny et al. 2022	2002-2015	https://doi.org/10.2478/cszma-2022-0015
Arthropoda	Diptera	Agromyzidae	Phytomyza orobanchia Kaltenbach, 1864		adult, larva	phytophagous, granivorous	Phelipanche ramosa	flowers, stem, fruits/seeds		Slovakia		Cerny et al. 2022	2002-2015	https://doi.org/10.2478/cszma-2022-0015
Arthropoda	Diptera	Agromyzidae	Phytomyza orobanchia Kaltenbach, 1864		adult	phytophagous	Orobanche lutea	flowers	Medicago falcata	Poland	Pęczelice, Mt Ostra	R. Piwowarczyk & K. Ruraż	2023-05-29
Arthropoda	Diptera	Agromyzidae	Phytomyza orobanchia Kaltenbach, 1864	1f	adult	phytophagous	Orobanche caryophyllacea	flowers	Galium	Armenia	Tasik SW	R. Piwowarczyk, phot.	2016-05-30
Arthropoda	Diptera	Agromyzidae	Phytomyza orobanchia Kaltenbach, 1864	1f	adult	phytophagous	Phelipanche cernua	flowers	Lactuca	Armenia	between Nerkin Giratagh and Verin Giratagh	R. Piwowarczyk, phot.	2017-06-15
Arthropoda	Diptera	Agromyzidae	Phytomyza orobanchia Kaltenbach, 1864	1f	adult	phytophagous	Orobanche kurdica	flowers	Prangos ferulacea	Armenia	Khosrov reserve	R. Piwowarczyk, phot.	2017-06-15
Arthropoda	Diptera	Agromyzidae	Phytomyza orobanchia Kaltenbach, 1864		adult	phytophagous	Orobanche alba	flowers	Thymus	Armenia	Kajaran SSE	R. Piwowarczyk, phot.	2017-06-16
Arthropoda	Diptera	Agromyzidae	Phytomyza orobanchia Kaltenbach, 1864	1m	adult	phytophagous	Phelipanche pulchella	flowers	Teucrium chmaedrys	Armenia	between Kajaran and Tashtun pass	R. Piwowarczyk, phot.	2017-06-18
Arthropoda	Diptera	Agromyzidae	Phytomyza orobanchia Kaltenbach, 1864	1m, 1f	adult	phytophagous	Orobanche owerinii	flowers	Trifolium	Armenia	Ghazanchi E	R. Piwowarczyk, phot.	2017-07-22
Arthropoda	Diptera	Agromyzidae	Phytomyza orobanchia Kaltenbach, 1864	m, f	adult	phytophagous	Orobanche laxissima	flowers	Carpinus caucasica	Georgia	Signaghi NE	R. Piwowarczyk, phot.	2014-05-27
Arthropoda	Diptera	Agromyzidae	Phytomyza orobanchia Kaltenbach, 1864	m, f	adult	phytophagous	Orobanche bartlingii	flowers	Seseli libanotis	Poland	Podzamcze near Ogrodzieniec	R. Piwowarczyk, phot.	2020-06-23
Arthropoda	Diptera	Agromyzidae	Phytomyza orobanchia Kaltenbach, 1864	m, f	adult	phytophagous	Orobanche centaurina	flowers	Centaurea scabiosa	Poland	Łagów	R. Piwowarczyk, phot.	2022-07-19
Arthropoda	Diptera	Agromyzidae	Phytomyza orobanchia Kaltenbach, 1864		adult	phytophagous	Orobanche flava	flowers	Petasites kablikianus	Poland	Tatra Mts, Mały potok valley	R. Piwowarczyk, phot.	2009-07-23
Arthropoda	Diptera	Agromyzidae	Phytomyza orobanchia Kaltenbach, 1864		adult	phytophagous	Orobanche crenata	flowers	Kleinia ficoides	Spain	Malaga, garden	K. Ziarnek, phot.	2024-03-29	https://www.facebook.com/photo/?fbid=3223450231125627&set=pcb.3223457034458280
Arthropoda	Diptera	Agromyzidae	Phytomyza orobanchia Kaltenbach, 1864		adult	phytophagous	Phelipanche sp.	flowers	Artemisia	Azerbaijan	Suvalan	R. Piwowarczyk	2024-05-05
Arthropoda	Diptera	Agromyzidae	Phytomyza orobanchia Kaltenbach, 1864		adult	phytophagous	Phelipanche sp.	flowers	Asteraceae	Azerbaijan	Goradil	R. Piwowarczyk	2024-05-06
Arthropoda	Diptera	Agromyzidae	Phytomyza orobanchia Kaltenbach, 1864		adult	phytophagous	Orobanche caryophyllacea	flowers	Galium verum	Poland	Łagiewniki	R. Piwowarczyk & K. Ruraż	2024-06-01
Arthropoda	Diptera	Agromyzidae	Phytomyza orobanchia Kaltenbach, 1864		adult	phytophagous	Phelipanche purpurea	flowers	Achillea	Georgia	Tbilisi - Norio	A. Matis, phot.	2024-05-27
Arthropoda	Diptera	Agromyzidae	Phytomyza orobanchia Kaltenbach, 1864		adult	phytophagous	Orobanche hederae	flowers		UK	Wales, Pembroke, Freshwater East	Sumner 2021		Sumner DP (2021) Observations on Phytomyza orobanchia Kaltenbach, 1864 (Diptera, Agromyzidae) and Chyliza extenuata Rossi, 1790 (Diptera, Psilidae), both new to Wales, on Ivy Broomrape (Orobanche hederae). DOI: 10.13140/RG.2.2.31761.35686
Arthropoda	Diptera	Agromyzidae	Phytomyza orobanchia Kaltenbach, 1864		larva	phytophagous	Cistanche fissa	underground stem and tuber	Salsola	Azerbaijan	Qobustan	R. Piwowarczyk	2024-04-30
Arthropoda	Diptera	Agromyzidae	Phytomyza orobanchia Kaltenbach, 1864		adult	phytophagous	Orobanche caryophyllacea	flowers		Romania	Hășmașul Mare, 46.717143 25.789896	A. Matis, phot.	2023-07-04
Arthropoda	Diptera	Agromyzidae	Phytomyza orobanchia Kaltenbach, 1864		adult	phytophagous	Orobanche centaurina	flowers		Romania	Pădurea Dumbrăveni, Dobrogea, 43.976806 27.984221	A. Matis, phot.	2014-06-14
Arthropoda	Diptera	Agromyzidae	Phytomyza orobanchia Kaltenbach, 1864		adult	phytophagous	Orobanche flava	flowers		Romania	Ceahlău, 46.925777 25.922023	A. Matis, phot.	2020-07-05
Arthropoda	Diptera	Agromyzidae	Phytomyza orobanchia Kaltenbach, 1864			phytophagous	Phelipanche ramosa			Chile		Norambuena et al. 2001		Norambuena H, Diaz J, Kroschel J, Klein O, Escobar S (2001) Rearing and field release of Phytomyza orobanchia on Orobanche ramosa in Chile. In: Fer A, Thalouarn P, Joel DM, Musselman LJ, Parker C, Verkleij JAC (Eds.) Proc. of the 7th Int. Parasitic Weed Symposium, Nantes, France. pp. 258-261.
Arthropoda	Diptera	Agromyzidae	Phytomyza orobanchia Kaltenbach, 1864			phytophagous	Orobanche crenata			Italy		Martelli 1933		Martelli, G.M., 1933. Nota preliminare sui parassiti animali dell Orobanche della Fava Orobanche speciosa D.C. Rivista di Patologia Vegetale 23: (5-6) 1" 1-8.
Arthropoda	Diptera	Agromyzidae	Phytomyza orobanchia Kaltenbach, 1864			phytophagous	Orobanche crenata			Egypt	Shandaweel Research Station, Sohag Governorate	El-Gepaly & Abo Abdalla 2017	2015-2017	El-Gepaly HMK, Abo Abdalla LMZ (2017) Natural occurrence of the broomrape fly, Phytomyza orobanchia Kalt. (Diptera: Agromyzidae) on the weed parasite, Orobanche crenata in two legume crops at Sohag Governorate. Egypt. Acad. J. Biolog. Sci. (A. Entomology) 10(6): 79- 86.
Arthropoda	Diptera	Agromyzidae	Phytomyza orobanchia Kaltenbach, 1864		adult	phytophagous	Orobanche crenata	flowers		Italy	Montesalce, Gubbio, Giugno	F. Mangili, phot.	??2024	https://www.facebook.com/photo/?fbid=10229548194283218&set=a.10200729214426733
Arthropoda	Diptera	Agromyzidae	Phytomyza orobanchia Kaltenbach, 1864		adult	phytophagous	Orobanche amethystea	flowers		Bulgaria	near Gurkovo	A. Matis, phot.	2021-06-16
Arthropoda	Diptera	Agromyzidae	Phytomyza orobanchia Kaltenbach, 1864		adult	phytophagous	Orobanche alsatica	flowers	Peucedanum cervaria	Poland	Kielce, Grabina Mt	R. Piwowarczyk	2025-07-24
Arthropoda	Diptera	Agromyzidae	Phytomyza orobanchia Kaltenbach, 1864		adult	phytophagous	Orobanche santolinae	flowers		France	Grotte, Riboux, Provence-Alpes-Côte d'Azur	olivierpoisy, phot.	2022-05-28	https://www.inaturalist.org/observations/119040572
Arthropoda	Diptera	Agromyzidae	Phytomyza orobanchia Kaltenbach, 1864		adult	phytophagous	Cistanche fissa	flowers		Azerbaijan	Yenikand	R. Piwowarczyk	2025-05-10
Arthropoda	Diptera	Agromyzidae	Phytomyza orobanchia Kaltenbach, 1864			phytophagous	Cistanche sp.			Tajikistan		Bronštejn & Kabulov (1961)		Bronštejn CG, Kabulov DT (1961) Perspektivy biologičeskogo metoda bor'by s egipetskoj zarazichoj. [Perspectives of biological control of Orobanche aegyptiaca]. Trudy Samarkandskogo gosudarstvennogo universiteta imeni Ališera Navoi (novaja serija) 109 (Biologija): 73-89; Samarkand. (In Russian).
Arthropoda	Diptera	Agromyzidae	Phytomyza orobanchia Kaltenbach, 1864			phytophagous	Cistanche sp.			Tajikistan		Bronštejn & Kabulov (1961)		Bronštejn CG, Kabulov DT (1961) Perspektivy biologičeskogo metoda bor'by s egipetskoj zarazichoj. [Perspectives of biological control of Orobanche aegyptiaca]. Trudy Samarkandskogo gosudarstvennogo universiteta imeni Ališera Navoi (novaja serija) 109 (Biologija): 73-89; Samarkand. (In Russian).
Arthropoda	Diptera	Agromyzidae	Phytomyza orobanchia Kaltenbach, 1864	2m	adult	phytophagous	Orobanche centaurina	underground stem and tuber		Poland	Łagów	R. Piwowarczyk	2025-06-30
Arthropoda	Diptera	Agromyzidae	Phytomyza orobanchia Kaltenbach, 1864			phytophagous	Orobanche s.l.			Saudi Arabia	Najran, Al-Shurfa, Saleh Maqbol Farm	Dawah & Deeming 2025	2014-05-23	Dawah HA, Deeming JC (2025): An overview of the Agromyzidae (Diptera) of Saudi Arabia with additional world distributional data. Zootaxa 5583 (1): 1-38. https://doi.org/10.11646/zootaxa.5583.1.1
Arthropoda	Diptera	Agromyzidae	Phytomyza orobanchia Kaltenbach, 1864			phytophagous	Orobanche s.l.			Cyprus	Pano Lefkara Dam	Dawah & Deeming 2025	2002-04-26	Dawah HA, Deeming JC (2025): An overview of the Agromyzidae (Diptera) of Saudi Arabia with additional world distributional data. Zootaxa 5583 (1): 1-38. https://doi.org/10.11646/zootaxa.5583.1.1
Arthropoda	Diptera	Agromyzidae	Phytomyza orobanchia Kaltenbach, 1864			phytophagous	Orobanche s.l.			Greece	Crete near Kansas	Dawah & Deeming 2025	1985-04-29	Dawah HA, Deeming JC (2025): An overview of the Agromyzidae (Diptera) of Saudi Arabia with additional world distributional data. Zootaxa 5583 (1): 1-38. https://doi.org/10.11646/zootaxa.5583.1.1
Arthropoda	Diptera	Agromyzidae	Phytomyza orobanchia Kaltenbach, 1864			phytophagous	Orobanche s.l.			Malta	Fomm ir-Rih	Dawah & Deeming 2025	1994-05-25	Dawah HA, Deeming JC (2025): An overview of the Agromyzidae (Diptera) of Saudi Arabia with additional world distributional data. Zootaxa 5583 (1): 1-38. https://doi.org/10.11646/zootaxa.5583.1.1
Arthropoda	Diptera	Agromyzidae	Phytomyza orobanchia Kaltenbach, 1864			phytophagous	Orobanche s.l.			Spain	Cadiz, Zahara do los Atunes	Dawah & Deeming 2025		Dawah HA, Deeming JC (2025): An overview of the Agromyzidae (Diptera) of Saudi Arabia with additional world distributional data. Zootaxa 5583 (1): 1-38. https://doi.org/10.11646/zootaxa.5583.1.1
Arthropoda	Diptera	Agromyzidae	Phytomyza orobanchia Kaltenbach, 1864			phytophagous	Orobanche s.l.			Turkey	Torba	Dawah & Deeming 2025	1995-08-25	Dawah HA, Deeming JC (2025): An overview of the Agromyzidae (Diptera) of Saudi Arabia with additional world distributional data. Zootaxa 5583 (1): 1-38. https://doi.org/10.11646/zootaxa.5583.1.1
Arthropoda	Diptera	Agromyzidae	Phytomyza orobanchia Kaltenbach, 1864			phytophagous	Orobanche s.l.			Yemen	Sana’s	Dawah & Deeming 2025	1998-09-07	Dawah HA, Deeming JC (2025): An overview of the Agromyzidae (Diptera) of Saudi Arabia with additional world distributional data. Zootaxa 5583 (1): 1-38. https://doi.org/10.11646/zootaxa.5583.1.1
Arthropoda	Diptera	Agromyzidae	Phytomyza orobanchia Kaltenbach, 1864			phytophagous	Orobanche s.l.			Austria		Dawah & Deeming 2025		Dawah HA, Deeming JC (2025): An overview of the Agromyzidae (Diptera) of Saudi Arabia with additional world distributional data. Zootaxa 5583 (1): 1-38. https://doi.org/10.11646/zootaxa.5583.1.1
Arthropoda	Diptera	Agromyzidae	Phytomyza orobanchia Kaltenbach, 1864			phytophagous	Orobanche s.l.			Algeria		Dawah & Deeming 2025		Dawah HA, Deeming JC (2025): An overview of the Agromyzidae (Diptera) of Saudi Arabia with additional world distributional data. Zootaxa 5583 (1): 1-38. https://doi.org/10.11646/zootaxa.5583.1.1
Arthropoda	Diptera	Agromyzidae	Phytomyza orobanchia Kaltenbach, 1864			phytophagous	Orobanche s.l.			Germany		Dawah & Deeming 2025		Dawah HA, Deeming JC (2025): An overview of the Agromyzidae (Diptera) of Saudi Arabia with additional world distributional data. Zootaxa 5583 (1): 1-38. https://doi.org/10.11646/zootaxa.5583.1.1
Arthropoda	Diptera	Agromyzidae	Phytomyza orobanchia Kaltenbach, 1864			phytophagous	Orobanche s.l.			Hungary		Dawah & Deeming 2025		Dawah HA, Deeming JC (2025): An overview of the Agromyzidae (Diptera) of Saudi Arabia with additional world distributional data. Zootaxa 5583 (1): 1-38. https://doi.org/10.11646/zootaxa.5583.1.1
Arthropoda	Diptera	Agromyzidae	Phytomyza orobanchia Kaltenbach, 1864			phytophagous	Orobanche s.l.			Iran		Dawah & Deeming 2025		Dawah HA, Deeming JC (2025): An overview of the Agromyzidae (Diptera) of Saudi Arabia with additional world distributional data. Zootaxa 5583 (1): 1-38. https://doi.org/10.11646/zootaxa.5583.1.1
Arthropoda	Diptera	Agromyzidae	Phytomyza orobanchia Kaltenbach, 1864			phytophagous	Orobanche s.l.			Iraq		Dawah & Deeming 2025		Dawah HA, Deeming JC (2025): An overview of the Agromyzidae (Diptera) of Saudi Arabia with additional world distributional data. Zootaxa 5583 (1): 1-38. https://doi.org/10.11646/zootaxa.5583.1.1
Arthropoda	Diptera	Agromyzidae	Phytomyza orobanchia Kaltenbach, 1864			phytophagous	Orobanche s.l.			Israel		Dawah & Deeming 2025		Dawah HA, Deeming JC (2025): An overview of the Agromyzidae (Diptera) of Saudi Arabia with additional world distributional data. Zootaxa 5583 (1): 1-38. https://doi.org/10.11646/zootaxa.5583.1.1
Arthropoda	Diptera	Agromyzidae	Phytomyza orobanchia Kaltenbach, 1864			phytophagous	Orobanche s.l.			Kazakhstan		Dawah & Deeming 2025		Dawah HA, Deeming JC (2025): An overview of the Agromyzidae (Diptera) of Saudi Arabia with additional world distributional data. Zootaxa 5583 (1): 1-38. https://doi.org/10.11646/zootaxa.5583.1.1
Arthropoda	Diptera	Agromyzidae	Phytomyza orobanchia Kaltenbach, 1864			phytophagous	Orobanche s.l.			Kyrgyzstan		Dawah & Deeming 2025		Dawah HA, Deeming JC (2025): An overview of the Agromyzidae (Diptera) of Saudi Arabia with additional world distributional data. Zootaxa 5583 (1): 1-38. https://doi.org/10.11646/zootaxa.5583.1.1
Arthropoda	Diptera	Agromyzidae	Phytomyza orobanchia Kaltenbach, 1864			phytophagous	Orobanche s.l.			Moldovia		Dawah & Deeming 2025		Dawah HA, Deeming JC (2025): An overview of the Agromyzidae (Diptera) of Saudi Arabia with additional world distributional data. Zootaxa 5583 (1): 1-38. https://doi.org/10.11646/zootaxa.5583.1.1
Arthropoda	Diptera	Agromyzidae	Phytomyza orobanchia Kaltenbach, 1864			phytophagous	Orobanche s.l.			Morocco		Dawah & Deeming 2025		Dawah HA, Deeming JC (2025): An overview of the Agromyzidae (Diptera) of Saudi Arabia with additional world distributional data. Zootaxa 5583 (1): 1-38. https://doi.org/10.11646/zootaxa.5583.1.1
Arthropoda	Diptera	Agromyzidae	Phytomyza orobanchia Kaltenbach, 1864			phytophagous	Orobanche s.l.			Netherlands		Dawah & Deeming 2025		Dawah HA, Deeming JC (2025): An overview of the Agromyzidae (Diptera) of Saudi Arabia with additional world distributional data. Zootaxa 5583 (1): 1-38. https://doi.org/10.11646/zootaxa.5583.1.1
Arthropoda	Diptera	Agromyzidae	Phytomyza orobanchia Kaltenbach, 1864			phytophagous	Orobanche s.l.			Russia		Dawah & Deeming 2025		Dawah HA, Deeming JC (2025): An overview of the Agromyzidae (Diptera) of Saudi Arabia with additional world distributional data. Zootaxa 5583 (1): 1-38. https://doi.org/10.11646/zootaxa.5583.1.1
Arthropoda	Diptera	Agromyzidae	Phytomyza orobanchia Kaltenbach, 1864			phytophagous	Orobanche s.l.			Serbia		Dawah & Deeming 2025		Dawah HA, Deeming JC (2025): An overview of the Agromyzidae (Diptera) of Saudi Arabia with additional world distributional data. Zootaxa 5583 (1): 1-38. https://doi.org/10.11646/zootaxa.5583.1.1
Arthropoda	Diptera	Agromyzidae	Phytomyza orobanchia Kaltenbach, 1864			phytophagous	Orobanche s.l.			Tunisia		Dawah & Deeming 2025		Dawah HA, Deeming JC (2025): An overview of the Agromyzidae (Diptera) of Saudi Arabia with additional world distributional data. Zootaxa 5583 (1): 1-38. https://doi.org/10.11646/zootaxa.5583.1.1
Arthropoda	Diptera	Agromyzidae	Phytomyza orobanchia Kaltenbach, 1864			phytophagous	Orobanche s.l.			Turkmenistan		Dawah & Deeming 2025		Dawah HA, Deeming JC (2025): An overview of the Agromyzidae (Diptera) of Saudi Arabia with additional world distributional data. Zootaxa 5583 (1): 1-38. https://doi.org/10.11646/zootaxa.5583.1.1
Arthropoda	Diptera	Agromyzidae	Phytomyza orobanchia Kaltenbach, 1864			phytophagous	Orobanche s.l.			Ukraine		Dawah & Deeming 2025		Dawah HA, Deeming JC (2025): An overview of the Agromyzidae (Diptera) of Saudi Arabia with additional world distributional data. Zootaxa 5583 (1): 1-38. https://doi.org/10.11646/zootaxa.5583.1.1
Arthropoda	Diptera	Agromyzidae	Phytomyza orobanchia Kaltenbach, 1864			phytophagous	Orobanche s.l.			Uzbekistan		Dawah & Deeming 2025		Dawah HA, Deeming JC (2025): An overview of the Agromyzidae (Diptera) of Saudi Arabia with additional world distributional data. Zootaxa 5583 (1): 1-38. https://doi.org/10.11646/zootaxa.5583.1.1
Arthropoda	Diptera	Agromyzidae	Phytomyza orobanchia Kaltenbach, 1864			phytophagous	Orobanche s.l.			Ethiopia		Dawah & Deeming 2025		Dawah HA, Deeming JC (2025): An overview of the Agromyzidae (Diptera) of Saudi Arabia with additional world distributional data. Zootaxa 5583 (1): 1-38. https://doi.org/10.11646/zootaxa.5583.1.1
Arthropoda	Diptera	Agromyzidae	Phytomyza orobanchia Kaltenbach, 1864			phytophagous	Orobanche s.l.			Pakistan		Dawah & Deeming 2025		Dawah HA, Deeming JC (2025): An overview of the Agromyzidae (Diptera) of Saudi Arabia with additional world distributional data. Zootaxa 5583 (1): 1-38. https://doi.org/10.11646/zootaxa.5583.1.1
Arthropoda	Diptera	Agromyzidae	Phytomyza orobanchia Kaltenbach, 1864		larva	phytophagous, granivorous	Orobanche cumana	fruits/seeds		India	Anand	Manjunath & Nagarkatti 1977	1974-1975	Manjunath TM, Nagarkatti S (1977) Natural enemies of Orobanche in India and possibilities of its biological control. Technical Bulletin of the Commonwealth Institute of Biological Control 18: 75–83.
Arthropoda	Diptera	Agromyzidae	Phytomyza sp.		adult	phytophagous	Cistanche flava	flowers	Tamarix	Azerbaijan	Suraabad	R. Piwowarczyk, phot.	2024-04-30
Arthropoda	Diptera	Agromyzidae	Phytomyza sp.		adult	phytophagous	Orobanche centaurina	flowers	Centaurea scabiosa	Poland	Łagów	R. Piwowarczyk & K. Ruraż	2022-07-17
Arthropoda	Diptera	Agromyzidae	Phytomyza sp.		adult	phytophagous	Orobanche elatior	flowers		UK	Barnack, Northamptonshire	Jones 1991		Jones M (1991) Studies on the pollination of Orobanche species in the British Isles. Eberhard-Karls-Universität.
Arthropoda	Diptera	Agromyzidae	Phytomyza sp.		adult	phytophagous	Orobanche caryophyllacea	flowers	Galium mollugo	Poland	Kielce, Botanical Garden	K. Ruraż	06.2022
Arthropoda	Diptera	Agromyzidae	Phytomyza sp.		adult	phytophagous	Orobanche centaurina	flowers	Centaurea scabiosa	Poland	Kielce, Ciekocka Str.	R. Piwowarczyk	2022-07-05
Arthropoda	Diptera	Agromyzidae	Phytomyza sp.		adult	phytophagous	Orobanche lutea	flowers	Medicago falcata	Poland	Pęczelice, Mt Ostra	R. Piwowarczyk & K. Ruraż	2023-05-29
Arthropoda	Diptera	Agromyzidae	Phytomyza sp.		adult	phytophagous	Lathraea purpurea	flowers		Taiwan	Nantou, TW, TA	Yueranic, phot.	2024-08-01	https://www.inaturalist.org/observations/233826603
Arthropoda	Diptera	Anthomyiidae	Delia platura (Meigen, 1826)		adult	anthophylous	Orobanche alsatica	flowers	Peucedanum cervaria	Poland	Kielce, Botanical Garden	K. Ruraż	06.2022
Arthropoda	Diptera	Anthomyiidae	Delia platura (Meigen, 1826)		adult	anthophylous	Phelipanche arenaria	flowers	Artemisia campestris	Poland	Młyny	R. Piwowarczyk & K. Ruraż	2022-06-23
Arthropoda	Diptera	Anthomyiidae	Delia platura (Meigen, 1826)	1m	adult	phytophagous	Phelipanche caesia	flowers	Artemisia	Azerbaijan	Xilmilli	R. Piwowarczyk	2024-05-09
Arthropoda	Diptera	Anthomyiidae	Phorbia sp.			phytophagous	Orobanche crenata			Italy		Martelli 1933		Martelli GM (1933) Nota preliminare sui parassiti animali dell Orobanche della Fava Orobanche speciosa D.C. Rivista di Patologia Vegetale 23(5-6): 1-8.
Arthropoda	Diptera	Asilidae	Didysmachus picipes (Meigen, 1820)		adult	carnivorous	Orobanche alsatica	flowers	Peucedanum cervaria	Poland	Kielce, Mt Grabina	K. Ruraż	2022-06-20
Arthropoda	Diptera	Bombyllidae	Bombylius cinerascens Mikan, 1796		adult	anthophylous	Orobanche alba	flowers		Romania	Cluj, 46.809684 23.625180	A. Matis, phot.	2022-05-30
Arthropoda	Diptera	Bombyllidae	Hemipenthes maura (Linnaeus, 1758)		adult	anthophylous	Orobanche alsatica	flowers	Peucedanum cervaria	Poland	Kielce, Botanical Garden	K. Ruraż	06.2022
Arthropoda	Diptera	Bombyllidae	Hemipenthes morio (Linnaeus, 1758)		adult	anthophylous	Orobanche caryophyllacea	flowers	Galium mollugo	Poland	Kielce, Botanical Garden	K. Ruraż	06.2022
Arthropoda	Diptera	Cecidomyiidae	Cecidomyiidae sp. 1		adult	phytophagous	Orobanche alsatica	flowers	Peucedanum cervaria	Poland	Kielce, Mt Grabina	K. Ruraż	2022-06-20
Arthropoda	Diptera	Cecidomyiidae	Cecidomyiidae sp. 1		adult	phytophagous	Orobanche alsatica	flowers	Peucedanum cervaria	Poland	Kielce, Mt Grabina	K. Ruraż	2022-06-20
Arthropoda	Diptera	Cecidomyiidae	Cecidomyiidae sp. 1		adult	phytophagous	Orobanche lutea	flowers	Medicago sativa	Poland	Dąbrowa Górnicza	K. Ruraż	2023-06-02
Arthropoda	Diptera	Cecidomyiidae	Aprionus hugini Jaqschhof & Jaschhof		adult	phytophagous	Orobanche alsatica	flowers	Peucedanum cervaria	Poland	Kielce, Mt Grabina	K. Ruraż	2022-06-20
Arthropoda	Diptera	Cecidomyiidae	Lestodiplosis sp.		adult, larva	phytophagous	Phelipanche arenaria	underground stem and tuber	Artemisia campestris	Poland	Zwierzyniec	R. Piwowarczyk	2025-07-30
Arthropoda	Diptera	Cecidomyiidae	Cecidomyiidae sp. 1		adult	phytophagous	Orobanche alsatica	flowers	Peucedanum cervaria	Poland	Kielce, Mt Grabina	K. Ruraż	2022-06-20		larwy mszycożerne
Arthropoda	Diptera	Cecidomyiidae	Cecidomyiidae sp. 1		adult	phytophagous	Orobanche caryophyllacea	flowers	Galium mollugo	Poland	Kielce, Botanical Garden	K. Ruraż	06.2022
Arthropoda	Diptera	Cecidomyiidae	Cecidomyiidae sp. 1		adult	phytophagous	Orobanche lutea	flowers	Medicago falcata	Poland	Pęczelice, Mt Ostra	R. Piwowarczyk & K. Ruraż	29.05.2023
Arthropoda	Diptera	Cecidomyiidae	Cecidomyiidae sp. 2		adult	phytophagous	Orobanche schelkovnikovii	stem	Cirsium	Armenia	Semyonovka NWW	R. Piwowarczyk, phot.	26.07.2017
Arthropoda	Diptera	Chironomidae	Bryophaenocladius cf. nigrus Albu, 1974		adult	phytophagous	Orobanche alsatica	flowers	Peucedanum cervaria	Poland	Kielce, Mt Grabina	K. Ruraż	2022-06-20
Arthropoda	Diptera	Chironomidae	Bryophaenocladius cf. terrestris (Goetghebuer) [Smittia(Pseudosmittia) terrestris Goetghebuer]		adult	phytophagous	Orobanche lutea	flowers	Medicago falcata	Poland	Pęczelice, Mt Ostra	R. Piwowarczyk & K. Ruraż	2023-05-29
Arthropoda	Diptera	Chironomidae	Chironomidae sp. 1		adult	phytophagous	Orobanche gracilis	flowers		Greece	near Edessa, 40.825971 22.014977	A. Matis, phot.	2023-05-20
Arthropoda	Diptera	Chironomidae	Chironomidae sp. 2	m, f	adult	phytophagous	Orobanche caryophyllacea	flowers, stem	Galium verum	Georgia	Tbilisi, Turtle Lake	R. Piwowarczyk, phot.	2022-06-04
Arthropoda	Diptera	Chironomidae			adult	phytophagous	Orobanche minor	flowers		Romania	Danube Delta, Grindul Lupilor	A. Matis, phot.	2008-06-05
Arthropoda	Diptera	Chloropidae	Conioscinella sp.		adult	phytophagous	Orobanche alsatica	flowers	Peucedanum cervaria	Poland	Kielce, Mt Grabina	K. Ruraż	2022-06-20
Arthropoda	Diptera	Chloropidae	Dicraeus sp.		adult, larva	phytophagous	Cistanche fissa	underground stem and tuber		Azerbaijan	Mingachevir	R. Piwowarczyk	2025-05-14
Arthropoda	Diptera	Chloropidae	Oscinella sp.		adult	phytophagous	Orobanche alsatica	flowers	Peucedanum cervaria	Poland	Kielce, Mt Grabina	K. Ruraż	2022-06-20
Arthropoda	Diptera	Chloropidae	Oscinella sp.		adult	phytophagous	Orobanche caryophyllacea	flowers	Galium mollugo	Poland	Kielce, Botanical Garden	K. Ruraż	06.2022
Arthropoda	Diptera	Chloropidae	Oscinella frit (Linnaeus, 1758)		adult	phytophagous	Orobanche alsatica	stem	Peucedanum cervaria	Poland	Kielce, Botanical Garden	K. Ruraż	06.2022
Arthropoda	Diptera	Chloropidae	Oscinellinae sp. 1		adult, larva	phytophagous	Cistanche fissa	underground stem and tuber		Azerbaijan	Mingachevir	R. Piwowarczyk	13.05.2025
Arthropoda	Diptera	Chloropidae	Polyodaspis sulcicollis (Meigen, 1838)		adult	phytophagous	Orobanche crenata			Italy		Martelli 1933		Martelli GM (1933) Nota preliminare sui parassiti animali dell Orobanche della Fava Orobanche speciosa D.C. Rivista di Patologia Vegetale 23(5-6): 1-8.
Arthropoda	Diptera	Chloropidae	Polyodaspis sulcicollis (Meigen, 1838)	18m, 29f	adult, larva	phytophagous	Cistanche fissa	underground stem and tuber	Caroxylon	Azerbaijan	Mingachevir	R. Piwowarczyk	14.06.2025-03.07.2025
Arthropoda	Diptera	Chloropidae	Polyodaspis sulcicollis (Meigen, 1838)	1 m, 1f	adult, larva	phytophagous	Cistanche fissa	underground stem and tuber	Caroxylon	Azerbaijan	Dash Salaghly	R. Piwowarczyk	02.07.2025
Arthropoda	Diptera	Chloropidae	Polyodaspis sulcicollis (Meigen, 1838)	2m	adult, larva	phytophagous	Cistanche fissa	underground stem and tuber	Caroxylon	Azerbaijan	Yenikand	R. Piwowarczyk	02.07.2025-06.07.2025
Arthropoda	Diptera	Chloropidae	Polyodaspis cf. ruficornis	1f	adult	phytophagous	Orobanche laxissima	flowers	Punica granatum	Georgia	Signaghi NE	R. Piwowarczyk	19.02.2025
Arthropoda	Diptera	Chloropidae	Trachysiphonella ruficeps (Macquart, 1835)		adult	phytophagous	Orobanche lutea	flowers	Medicago falcata	Poland	Pęczelice, Mt Ostra	R. Piwowarczyk & K. Ruraż	29.05.2023
Arthropoda	Diptera	Chloropidae			larva	phytophagous	Cistanche fissa	underground stem and tuber	Salsola	Azerbaijan	Qobustan	R. Piwowarczyk	30.04.2025
Arthropoda	Diptera	Drosophilidae	Chymomyza amoena (Loew, 1862)		adult	phytophagous	Phelipanche ramosa	flowers	Solanum lycopersicon	Poland	Szewce near Sandomierz	Piwowarczyk et al. 2018	09.-10.2017	https://doi.org/10.1653/024.101.0333
Arthropoda	Diptera	Drosophilidae	Drosophila sp.		adult		Orobanche boninsimae	flowers		Japan	Chichijima and Hachajima Islands	A. Nishimura & K. Takayama, 2022	03.-04.2018-2021	https://doi.org/10.1111/1442-1984.12389
Arthropoda	Diptera	Lauxaniidae	Minettia sp.		adult		Orobanche lutea	flowers	Medicago sativa	Poland	Lower Oder Valley	R. Piwowarczyk, phot.	25.06.2009
Arthropoda	Diptera	Lauxaniidae	Lauxaniidae sp.		adult	phytophagous	Orobanche alsatica	flowers	Peucedanum cervaria	Poland	Kielce, Mt Grabina	K. Ruraż	16.06.2022
Arthropoda	Diptera	Limoniidae	Limonia phragmitidis (Schrank, 1781)		adult	anthophylous	Lathraea squamaria	flowers		Romania	Pădurea Bogata	A. Matis, phot.	27.04.2025
Arthropoda	Diptera	Lonchopteridae	Lonchoptera sp.		adult	phytophagous	Cistanche flava	flowers	Tamarix	Azerbaijan	Suraabad	R. Piwowarczyk, phot.	06.05.2024
Arthropoda	Diptera	Muscidae	Lispe sp.		adult	resting	Cistanche flava	flowers	Tamarix	Azerbaijan	Suraabad	R. Piwowarczyk, phot.	06.05.2024
Arthropoda	Diptera	Muscidae	Stomoxys calcitrans (Linnaeus, 1758)		adult	omnivorous	Cistanche flava	flowers	Tamarix	Azerbaijan	Suraabad	R. Piwowarczyk	06.05.2024
Arthropoda	Diptera	Opomyzidae	Geomyza breviseta Czerny, 1928		adult	anthophylous	Orobanche alsatica	flowers	Peucedanum cervaria	Poland	Kielce, Botanical Garden	K. Ruraż	06.2022
Arthropoda	Diptera	Phoridae	Metopina sp.		adult	anthophylous	Orobanche caryophyllacea	stem	Galium mollugo	Poland	Kielce, Botanical Garden	K. Ruraż	06.2022
Arthropoda	Diptera	Phoridae			adult	anthophylous	Orobanche lutea	flowers	Medicago falcata	Poland	Pęczelice, Mt Ostra	R. Piwowarczyk & K. Ruraż	29.05.2023
Arthropoda	Diptera	Psillidae	Chyliza extenuata (Rossi, 1790)		adult	phytophagous	Orobanche hederae			UK	Wales, Pembroke, Freshwater East	Sumner 2021		Sumner DP (2021) Observations on Phytomyza orobanchia Kaltenbach, 1864 (Diptera, Agromyzidae) and Chyliza extenuata Rossi, 1790 (Diptera, Psilidae), both new to Wales, on Ivy Broomrape (Orobanche hederae)
Arthropoda	Diptera	Psillidae	Chyliza extenuata (Rossi, 1790)			phytophagous	Orobanche elatior	underground stem and tuber				Chandler 1975		Chandler PJ (1975) Observations on plant associations of the Psilidae (Diptera). Entomolo‐gist’s Record and Journal of Variation 87: 13–17.
Arthropoda	Diptera	Psillidae	Chyliza extenuata (Rossi, 1790)			phytophagous	Orobanche rapum-genistae	underground stem and tuber				Chandler 1975		Chandler PJ (1975) Observations on plant associations of the Psilidae (Diptera). Entomolo‐gist’s Record and Journal of Variation 87: 13–17.
Arthropoda	Diptera	Psillidae	Chyliza (Megachetum) ariseta Mg.		adult	phytophagous	Orobanche crenata			Italy		Martelli 1933		Martelli GM (1933) Nota preliminare sui parassiti animali dell Orobanche della Fava Orobanche speciosa D.C. Rivista di Patologia Vegetale 23(5-6): 1-8.
Arthropoda	Diptera	Sarcophagidae	Sarcophaga cucullans Pandellé, 1896		larva	phytophagous	Cistanche fissa	underground stem and tuber	Salsola	Azerbaijan	Qobustan N	R. Piwowarczyk	30.04.20024
Arthropoda	Diptera	Sciaridae	Bradysia sp. 1		adult	phytophagous	Orobanche reticulata	flowers		UK	Aberford, Yorkshire	Jones 1991		Jones M (1991) Studies on the pollination of Orobanche species in the British Isles. Eberhard-Karls-Universität.
Arthropoda	Diptera	Sciaridae	Bradysia sp. 2		adult, larva	phytophagous	Orobanche alsatica	underground stem and tuber	Peucedanum cervaria	Poland	Kielce, Grabina Mt	R. Piwowarczyk	2025-07-30
Arthropoda	Diptera	Sciaridae	Bradysiopsis vittata (Meigen, 1830) [as Lycoriella leucotricha Tuomikoski]		adult	phytophagous	Orobanche elatior	flowers		UK	Barnack, Northamptonshire	Jones 1991		Jones M (1991) Studies on the pollination of Orobanche species in the British Isles. Eberhard-Karls-Universität.
Arthropoda	Diptera	Sciaridae	Scatopsciara atomaria (Zetterstedt, 1851)		adult	phytophagous	Orobanche lutea	flowers	Medicago falcata	Poland	Pęczelice, Mt Ostra	R. Piwowarczyk & K. Ruraż	2023-05-29
Arthropoda	Diptera	Sciaridae	Pseudolycoriella cf. morenae (Strobl, 1900)		adult	phytophagous	Orobanche caryophyllacea	flowers	Galium album	Georgia	Tbilisi, Turtle Lake	R. Piwowarczyk	2022-06-04
Arthropoda	Diptera	Sciaridae			adult	phytophagous	Orobanche alba	flowers, stem	Salvia verticillata	Poland	Lasocin	R. Piwowarczyk, phot.	2005-07-15
Arthropoda	Diptera	Sciaridae			adult	phytophagous	Orobanche caryophyllacea	flowers, stem	Galium verum	Armenia	Geghi	R. Piwowarczyk, phot.	2017-06-16
Arthropoda	Diptera	Sciaridae	Sciaridae sp. 1		adult	phytophagous	Phelipanche nana	flowers	Medicago	Georgia	Tbilisi, Turtle Lake	R. Piwowarczyk, phot.	2022-06-04
Arthropoda	Diptera	Sciaridae					Orobanche sp.					Cezard 1973		Cezard R (1973) Quelques remarques concernant la phytosoclOlogie, l'ecologie et la biologte de plusiers especes appartenant au genre Orobanche. 4th CoIL Int Ecol BioL Mauvaises Herbes. pp. 1 60-91
Arthropoda	Diptera	Sciaridae			adult	phytophagous	Lathraea squamaria	flowers		Romania	Pădurea Bogata	A. Matis, phot.	2025-04-27
Arthropoda	Diptera	Syrphidae	Episyrphus balteatus (De Geer, 1776)	1f	adult	anthophylous	Orobanche bartlingii	flowers	Seseli libanotis	Poland	Podzamcze near Ogrodzieniec	R. Piwowarczyk	2009-07-04
Arthropoda	Diptera	Syrphidae	Episyrphus balteatus (De Geer, 1776)	1m	adult	anthophylous	Orobanche reticulata	flowers	Cirsium oleraceum	Poland	Kaczawski Mts, Nowe Rochowice	R. Piwowarczyk, phot.	2009-06-25
Arthropoda	Diptera	Syrphidae	Episyrphus balteatus (De Geer, 1776)		adult	anthophylous	Aeginetia indica	flowers	Miscantus sinensis	Japan	Ohnan, Shimane Prefecture	Watazu et al.	2023-09-03	Watazu T, Hiraiwa MK, Ushimaru A, Hosakad T (2025) Pollinator is a housemate: Aeginetia indica, a parasite on Miscanthus sinensis, is pollinated by Ceratina bees nesting in its host. Plant Species Biology (in print)
Arthropoda	Diptera	Syrphidae	Eumerus alxaensis Huo & Liu, 2017			phytophagous	Cistanche sp.			China	Inner Mongolia	Song et al.		Song M., Liu A., Huo K., Shi L., Gan L. 2020. Two new species in the genus Eumerus Meigen (Diptera: Syrphidae) from Inner Mongolia, China. Entomotaxonomia 42(4): 275–281, DOI: 10.11680/entomotax.2020032
Arthropoda	Diptera	Syrphidae	Eumerus ammophilus Paramonov, 1926		larva	phytophagous	Cistanche sp.	stem				Stackelberg 1961		Stackelberg AA (1961) Palaearctic species of the genus Eumerus Mg. (Diptera, Syrphidae). Horae Societatis Entomologicae Unis Soveticae 48: 181-229.
Arthropoda	Diptera	Syrphidae	Eumerus ammophilus Paramonov, 1926		adult	anthophylous	Cistanche sp.	flowers				Stackelberg 1961		Stackelberg AA (1961) Palaearctic species of the genus Eumerus Mg. (Diptera, Syrphidae). Horae Societatis Entomologicae Unis Soveticae 48: 181-229.
Arthropoda	Diptera	Syrphidae	Eumerus ammophilus Paramonov, 1926		larva	phytophagous	Cistanche flava	stem		Turkmenistan		Krivosheina and Krivosheina, 2021		Krivosheina NP, Krivosheina MG (2021) New Data on the Larvae of the Hover-Fly Genus Eumerus Meigen, 1822 (Diptera, Syrphidae). Entmol. Rev. 101: 162–173. https://doi.org/10.1134/S0013873821020020
Arthropoda	Diptera	Syrphidae	Eumerus arnoldii Stackelberg, 1952		larva	phytophagous	Cistanche sp.	stem				Stackelberg 1961		Stackelberg AA (1961) Palaearctic species of the genus Eumerus Mg. (Diptera, Syrphidae). Horae Societatis Entomologicae Unis Soveticae 48: 181-229.
Arthropoda	Diptera	Syrphidae	Eumerus arnoldii Stackelberg, 1952		larva	phytophagous	Cistanche flava	underground stem and tuber		Turkmenistan	Southeastern Karakum, 280 km north of Mary	Krivosheina and Krivosheina, 2021		Krivosheina NP, Krivosheina MG (2021) New Data on the Larvae of the Hover-Fly Genus Eumerus Meigen, 1822 (Diptera, Syrphidae). Entmol. Rev. 101: 162–173. https://doi.org/10.1134/S0013873821020020
Arthropoda	Diptera	Syrphidae	Eumerus cistanchei Efflatoun, 1926		larva	phytophagous	Cistanche lutea	stem		Egypt		Efflatoun 1926		Efflatoun HC (1926) Further Notes on Egyptian Syrphidae with Description of a new species. Bulletin de la Societe Entomologique d'Egypte 10: 295–304.
Arthropoda	Diptera	Syrphidae	Eumerus compertus Villeneuve, 1924		adult	anthophylous	Orobanche alsatica	flowers	Peucedanum cervaria	Poland	Kielce, Grabina Mt	K. Ruraż	16.06.2022
Arthropoda	Diptera	Syrphidae	Eumerus compertus Villeneuve, 1924		larva	phytophagous	Cistanche violacea	underground stem and tuber				Waitzbauer W. 1976		Waitzbauer W (1976) Eumerus compertus Villeneuve (Dipt., Syrphidae); Larve und Puparium. Zoologischer Anzeiger 196: 16–22.
Arthropoda	Diptera	Syrphidae	Eumerus larvatus Aracil, Grković et Pérez-Bañón, 2023		larva	phytophagous	Cistanche phelypaea	underground stem and tuber		Spain	Agos, Albatera, Sorbas, Tabernas	A. Aracil et al.	March to June 2021 and 2022	https://link.springer.com/article/10.1007/s11829-023-09962-z	mszycożerne
Arthropoda	Diptera	Syrphidae	Eumerus mucidus Bezzi, 1921		larva	phytophagous	Cistanche armena	underground stem and tuber	Alhagi maurorum, Salsola dendroides	Armenia	Khor Virap	R. Piwowarczyk	May 2016 and Jun 2017
Arthropoda	Diptera	Syrphidae	Eumerus mucidus Bezzi, 1921		larva	phytophagous	Cistanche lutea	stem		Egypt		Efflatoun 1926		Efflatoun HC (1926) Further Notes on Egyptian Syrphidae with Description of a new species. Bulletin de la Societe Entomologique d'Egypte 10: 295–304.
Arthropoda	Diptera	Syrphidae	Eumerus mucidus Bezzi, 1921		larva	phytophagous	Cistanche phelypaea (as C. lutea)	underground stem and tuber		Egypt		Shaumar & Kamal 1978	1978
Arthropoda	Diptera	Syrphidae	Eumerus mucidus Bezzi, 1921		larva	phytophagous	Cistanche fissa	underground stem and tuber	Salsola	Azerbaijan	Qobustan N	R. Piwowarczyk	30.04.2024
Arthropoda	Diptera	Syrphidae	Eumerus mucidus Bezzi, 1921		adult, larva	phytophagous	Cistanche fissa	underground stem and tuber		Azerbaijan	Mingachevir	R. Piwowarczyk	21.06.2025
Arthropoda	Diptera	Syrphidae	Eumerus mucidus Bezzi, 1921		adult, larva	phytophagous	Cistanche fissa	underground stem and tuber		Azerbaijan	Yenikand	R. Piwowarczyk	12.06.2025
Arthropoda	Diptera	Syrphidae	Eumerus ovatus Loew, 1848		adult	anthophylous	Orobanche alsatica	flowers	Peucedanum cervaria	Poland	Kielce, Mt Grabina	K. Ruraż	16.06.2022
Arthropoda	Diptera	Syrphidae	Eumerus seximaculatum Huo & Liu, 2017			phytophagous	Cistanche sp.			China	Inner Mongolia	Song et al.		Song M., Liu A., Huo K., Shi L., Gan L. 2020. Two new species in the genus Eumerus Meigen (Diptera: Syrphidae) from Inner Mongolia, China. Entomotaxonomia 42(4): 275–281, DOI: 10.11680/entomotax.2020032
Arthropoda	Diptera	Syrphidae	Eumerus turcmenorum Paramonov, 1926		larva	phytophagous	Cistanche sp.	stem				Stackelberg 1961		Stackelberg AA (1961) Palaearctic species of the genus Eumerus Mg. (Diptera, Syrphidae). Horae Societatis Entomologicae Unis Soveticae 48: 181-229.
Arthropoda	Diptera	Syrphidae	Eumerus sp.		larva	phytophagous	Cistanche sp.			Iraq		(Waitzbauer 1976; Al-Khezraji et al. 1987;		Al-Khezraji TO, Wahib AUA, Annon MR (1987) Insect pests attacking parasitic flowering plants in the southern desert of Iraq. Iraqi Journal of Agricultural Science 5: 197–216.
Arthropoda	Diptera	Syrphidae	Eumerus sp.		adult	anthophylous	Cistanche flava	flowers	Tamarix	Azerbaijan	Dashli Jaglan	R. Piwowarczyk	17.05.2025
Arthropoda	Diptera	Syrphidae	Eumerus sp.	1m	larva	phytophagous	Cistanche fissa	underground stem and tuber	Salsola	Azerbaijan	Qobustan N	R. Piwowarczyk	30.04.2024
Arthropoda	Diptera	Syrphidae	Eupeodes cf. luniger (Meigen, 1822)	1f	adult	anthophylous	Orobanche schelkovnikovii	flowers	Cirsium	Armenia	NW of Artashavan	R. Piwowarczyk, phot.	08.07.2015
Arthropoda	Diptera	Syrphidae	Paragus constrictus/haemorrhous		adult	anthophylous	Orobanche alsatica	flowers	Peucedanum cervaria	Poland	Kielce, Mt Grabina	K. Ruraż	2022-06-20
Arthropoda	Diptera	Syrphidae	Paragus sp.		adult	anthophylous	Orobanche alsatica	flowers	Peucedanum cervaria	Poland	Kielce, Mt Grabina	K. Ruraż	16.06.2022
Arthropoda	Diptera	Syrphidae	Paragus sp.		adult	anthophylous	Orobanche bartlingii	flowers	Seseli libanotis	Poland	Kielce, Botanical Garden	K. Ruraż	2022-06-22
Arthropoda	Diptera	Syrphidae	Philhelius citrofasciata (De Geer, 1776)		adult	anthophylous	Orobanche alsatica	flowers	Peucedanum cervaria	Poland	Kielce, Mt Grabina	K. Ruraż	2022-06-20
Arthropoda	Diptera	Syrphidae	Pipizella sp.		adult	anthophylous	Orobanche alsatica	flowers	Peucedanum cervaria	Poland	Kielce, Mt Grabina	K. Ruraż	2022-06-20
Arthropoda	Diptera	Syrphidae	Scaeva pyrastri (Linnaeus, 1758)	1f	adult	anthophylous	Orobanche kurdica	flowers	Prangos ferulacea	Armenia	Garni SE	R. Piwowarczyk, phot.	2016-05-24
Arthropoda	Diptera	Syrphidae	Scaeva sp.		larva	phytophagous	Cistanche flava	flowers	Tamarix	Azerbaijan	Dashli Jalgan	R. Piwowarczyk	2025-05-17	https://www.inaturalist.org/observations/294817198
Arthropoda	Diptera	Syrphidae	Sphaerophoria cf. scripta (Linnaeus, 1758)		larva	carnivorous	Orobanche minor	flowers	Anthemis cotula	Georgia	Uplisciche	R. Piwowarczyk	2022-06-08
Arthropoda	Diptera	Syrphidae	Sphaerophoria cf. scripta (Linnaeus, 1758)		larva	carnivorous	Orobanche minor	flowers	Leontodon asperrimus	Georgia	Chitakhevi	R. Piwowarczyk	2022-06-16
Arthropoda	Diptera	Syrphidae	Sphaerophoria scripta (Linnaeus, 1758)		larva	carnivorous	Phelipanche arenaria	flowers	Artemisia campestris	Poland	Zwierzyniec	K. Ruraż & K. Zubek	2021-07-07
Arthropoda	Diptera	Syrphidae	Syrphus torvus Osten Sacken, 1875		adult	anthophylous	Orobanche alsatica	flowers	Peucedanum cervaria	Poland	Kielce, Mt Grabina	K. Ruraż	16.06.2022
Arthropoda	Diptera	Syrphidae			adult	anthophylous	Orobanche flava	flowers		Slovakia		Tóth et al. 2016
Arthropoda	Diptera	Tabanidae	Tabanus sp.		eggs		Orobanche owerinii	flowers	Vicia iberica	Armenia	between Ardenis and Aghvorik	R. Piwowarczyk, phot.	2017-07-22
Arthropoda	Diptera	Tachinidae	Cylindromyia auriceps (Meigen, 1838)		adult	anthophylous	Phelipanche arenaria	flowers	Artemisia campestris	Poland	Młyny	R. Piwowarczyk & K. Ruraż	2022-06-23
Arthropoda	Diptera	Tipulidae	Tipulidae sp.		adult		Orobanche boninsimae	flowers		Japan	Chichijima and Hachajima Islands	A. Nishimura & K. Takayama, 2022	03.-04.2018-2021	https://doi.org/10.1111/1442-1984.12389
Arthropoda	Diptera		Diptera sp. 1		adult		Orobanche boninsimae	flowers		Japan	Chichijima and Hachajima Islands	A. Nishimura & K. Takayama, 2022	03.-04.2018-2021	https://doi.org/10.1111/1442-1984.12389
Arthropoda	Diptera				adult		Orobanche coerulescens	flowers		Japan	Chichijima and Hahajima Islands	A. Nishimura & K. Takayama, 2022	03.-04.2018-2021	https://doi.org/10.1111/1442-1984.12389
Arthropoda	Diptera				adult		Orobanche caryophyllacea	flowers, stem	Galium verum	Armenia	Geghi	R. Piwowarczyk, phot.	2017-06-16
Arthropoda	Diptera		Diptera sp. 2		adult		Christisonia bicolor	flowers		India	Yevakapadi, Karnataka	S. Machado, phot.	2015-07-01	https://www.inaturalist.org/observations/27118498
Arthropoda	Diptera		Diptera sp. 3		adult		Lathraea squamaria	flowers		UK	Great Britain, Bradford-on-Avon,	Houstonnm, phot.	2020-03-13	https://www.inaturalist.org/observations/39930074
Arthropoda	Diptera				adult		Aphyllon uniflorum	flowers		USA	Ohiopyle, PA	J. Collison, phot.	2022-05-14	https://www.inaturalist.org/observations/120748410
Arthropoda	Diptera		Diptera sp. 4		adult		Aphyllon uniflorum	flowers		USA	Nantucket Island, Nantucket, MA	threepogonias, phot.	2023-05-11	https://www.inaturalist.org/observations/161159110
Arthropoda	Diptera		Diptera sp. 5		adult	anthophylous	Cistanche phelypaea	flowers		Portugal	Loulé	W. Bittermann, phot.	2024-04-20	https://www.inaturalist.org/observations/209790657
Arthropoda	Diptera				adult		Conopholis americana	flowers		USA	Appalachian Mountains	kaydubsthehikingscientist, phot.	2022-05-12	https://www.instagram.com/kaydubsthehikingscientist/p/CdcUSbkug-e/?img_index=4
Arthropoda	Diptera				adult		Conopholis americana	flowers		USA	North Carolina, Blue Ridge Parkway	cotinis, phot.	2021-05-01	https://www.flickr.com/photos/pcoin/52070909534/in/photostream/
Arthropoda	Hemiptera	Anthocoridae	Orius niger (Wolff, 1811)		adult	hemizoophagous	Orobanche centaurina	flowers	Centaurea scabiosa	Poland	Boria	R. Piwowarczyk	2022-07-03
Arthropoda	Hemiptera	Anthocoridae	Anthocoridae sp.		adult	hemizoophagous	Orobanche laxissima	flowers	Punica granatum	Georgia	Signaghi NE	R. Piwowarczyk	2025-02-19
Arthropoda	Hemiptera	Aphididae	Anoecia sp.		adult	phytophagous	Orobanche centaurina	flowers	Centaurea scabiosa	Poland	Łagów	R. Piwowarczyk & K. Ruraż	2022-07-17
Arthropoda	Hemiptera	Aphididae	Aulacorthum solani (Kaltenbach, 1843)		adult	phytophagous	Phelipanche nana	flowers	Taraxacum	Poland	Kielce	R. Piwowarczyk	2022-07-02
Arthropoda	Hemiptera	Aphididae	Anuraphis subterranea (Walker, 1852)			phytophagous	Orobanche sp.							https://www.aphidsonworldsplants.info/C_HOSTS_Obe_Par.htm#Orobanche
Arthropoda	Hemiptera	Aphididae	Aphis fabae Scopoli, 1763			phytophagous	Orobanche crenata			Serbia		Mihajlovic 1986		Mihajlovic L (1986) Results of investigation on Orobanche spp. entomofauna in Serbia and the possibility of using insects for biological control. In: Proceeding, workshop on biology and control of Orobanche spp. Pp. 118-126.
Arthropoda	Hemiptera	Aphididae	Aphis fabae Scopoli, 1763		adult	phytophagous	Orobanche alsatica	flowers	Peucedanum cervaria	Poland	Kielce, Mt Grabina	K. Ruraż	2022-06-20
Arthropoda	Hemiptera	Aphididae	Aphis forbesi Weed, 1889		adult	phytophagous	Orobanche centaurina	flowers	Centaurea scabiosa	Poland	Łagów	R. Piwowarczyk & K. Ruraż	2022-07-17
Arthropoda	Hemiptera	Aphididae	Aphis gossypii Glover, 1877		adult, larva	phytophagous	Phelipanche ramosa	flowers, stem		Poland		J. Borkowski et al.	2008	Borkowski J, Dyki B (2008) The branched broomrape (Orobanche ramosa L.) and its control on cultivated plants, mainly on tomatoes. Postępy Nauk Rolniczych 60: 35–41.
Arthropoda	Hemiptera	Aphididae	Aphis gossypii Glover, 1877			phytophagous	Cistanche sp.			Iraq		Al-Khesraji et al. 1987		Al-Khezraji TO, Wahib AUA, Annon MR (1987) Insect pests attacking parasitic flowering plants in the southern desert of Iraq. Iraqi Journal of Agricultural Science 5: 197–216.
Arthropoda	Hemiptera	Aphididae	Aphis gossypii Glover, 1877		adult	phytophagous	Orobanche colorata	flowers	Salvia verticillata	Armenia	S of Karut	R. Piwowarczyk, phot.	2017-06-15
Arthropoda	Hemiptera	Aphididae	Aphis gossypii Glover, 1877		adult	phytophagous	Orobanche caryophyllacea	stem	Galium verum	Armenia	Geghi	R. Piwowarczyk, phot.	2017-06-16
Arthropoda	Hemiptera	Aphididae	Aphis gossypii Glover, 1877		adult	phytophagous	Phelipanche aegyptiaca
Arthropoda	Hemiptera	Aphididae	Brachycaudus sp.		adult, larva	phytophagous	Phelipanche libanotica	flowers, stem		Iran	Davari	A. Bagheri, phot.	2020-06-05
Arthropoda	Hemiptera	Aphididae	Dysaphis aff. middletoni	f	adult, larva	phytophagous	Epifagus virginiana	flowers		USA	Abbeville County, South Carolina	K.R. Fleming, phot.	2006-10-13	https://www.inaturalist.org/observations/146781260
Arthropoda	Hemiptera	Aphididae	Geoica utricularia (Passerini, 1856)		adult	phytophagous	Orobanche foetida	stem	Vicia faba	Tunisia	Ariana	S. Boukhris-Bouhachem et al.	May 2010	Boukhris-Bouhachem S. Youssef B, Kharrat M (2011) First Report of Geoica utricularia (Hemiptera: Aphididae) Population on Parasitic Broomrape Orobanche foetida. Florida Entomologist 94(2): 343-344. https://doi.org/10.1653/024.094.0230
Arthropoda	Hemiptera	Aphididae	Macrosiphum euphorbiae (Thomas, 1878)		adult	phytophagous	Phelipanche nana	flowers	Taraxacum	Poland	Kielce	R. Piwowarczyk	2022-07-02
Arthropoda	Hemiptera	Aphididae	Macrosiphum euphorbiae (Thomas, 1878)			phytophagous	Orobanche hederae							https://www.aphidsonworldsplants.info/C_HOSTS_Obe_Par.htm#Orobanche
Arthropoda	Hemiptera	Aphididae	Macrosiphum euphorbiae (Thomas, 1878)		adult	phytophagous	Aphyllon uniflorum	flowers		USA	Walker County, GA	D. Folds, phot.	2024-04-21	https://www.inaturalist.org/observations/244008638
Arthropoda	Hemiptera	Aphididae	Macrosiphum sp.		adult	phytophagous	Cistanche fissa	underground stem and tuber	Salsola	Azerbaijan	Qobustan N	R. Piwowarczyk	2024-04-30
Arthropoda	Hemiptera	Aphididae	Macrosiphum sp.		adult	phytophagous	Aphyllon pinorum	flowers		USA	Moscow, Idaho	Ikap, phot.	2024-07-16	https://www.inaturalist.org/observations/229828025
Arthropoda	Hemiptera	Aphididae	Macrosiphum sp.		adult	phytophagous	Aphyllon pinorum	flowers		USA	Moscow, Idaho	Ikap, phot.	2024-07-16	https://www.inaturalist.org/observations/229827015
Arthropoda	Hemiptera	Aphididae	Macrosiphum sp.		adult	phytophagous	Aphyllon uniflorum	flowers		USA	Youghiogheny River Lake, Friendsville	J. Emm, phot.	2020-05-24	https://www.inaturalist.org/observations/47363314
Arthropoda	Hemiptera	Aphididae	Macrosiphum sp. cf.			phytophagous	Phelipanche dalmatica			North Macedonia	near Lake Debar, 41.494890 20.505637	A. Matis, phot.	2023-05-17
Arthropoda	Hemiptera	Aphididae	Myzus persicae (Sulzer, 1776)		adult	phytophagous	Orobanche caryophyllacea	flowers, stem	Galium verum	Georgia	Tbilisi, Turtle Lake	R. Piwowarczyk, phot.	2022-06-04
Arthropoda	Hemiptera	Aphididae	Myzus persicae (Sulzer, 1776)		adult	phytophagous	Orobanche colorata	flowers	Salvia verticillata	Armenia	between Tandzatap and Aghvani	R. Piwowarczyk, phot.	2016-06-01
Arthropoda	Hemiptera	Aphididae	Myzus persicae (Sulzer, 1776)		adult	phytophagous	Phelipanche lavandulacea	flowers, stem	Aspalthium bituminosum	Montenegro	Ulcinj SW	R. Piwowarczyk, phot.	2015-05-05
Arthropoda	Hemiptera	Aphididae	Myzus persicae (Sulzer, 1776)			phytophagous	Orobanche sp.							https://www.aphidsonworldsplants.info/C_HOSTS_Obe_Par.htm#Orobanche
Arthropoda	Hemiptera	Aphididae	Myzus persicae (Sulzer, 1776)		adult	phytophagous	Phelipanche mutelii	flowers		Crimea	Krasnokamenka	Lenatara, phot.	2021-05-27	https://www.inaturalist.org/observations/80481593
Arthropoda	Hemiptera	Aphididae	Myzus persicae (Sulzer, 1776)			phytophagous	Orobanche cumana	flowers		India	Anand, Baroda, Vijapur, Guntur, Rajahmundry, Vedasandur, Hunsur, Periapatna, Dinhata, Brinjal	Manjunath & Nagarkatti 1977	1974-1975	Manjunath TM, Nagarkatti S (1977) Natural enemies of Orobanche in India and possibilities of its biological control. Technical Bulletin of the Commonwealth Institute of Biological Control 18: 75–83.
Arthropoda	Hemiptera	Aphididae	Myzus persicae (Sulzer, 1776)		adult	phytophagous	Aphyllon uniflorum	flowers, stem		USA	Catoctin Hollow Rd, Thurmont, MD	ak93, phot.	2017-05-08	https://www.inaturalist.org/observations/93102115
Arthropoda	Hemiptera	Aphididae	Myzus persicae (Sulzer, 1776)		adult	phytophagous	Aphyllon uniflorum	flowers, stem		USA	Blue Ridge Parkway near Tanbark tunnel	E.M. Raskin, phot.	2020-05-07	https://www.inaturalist.org/observations/45306381
Arthropoda	Hemiptera	Aphididae	Myzus persicae (Sulzer, 1776)		adult, larva	phytophagous	Cistanche flava	flowers		Azerbaijan	Dashli Jalgan	R. Piwowarczyk	2025-05-17
Arthropoda	Hemiptera	Aphididae	Protaphis middletonii (Thomas, 1879)			phytophagous	Orobanche sp.							https://www.aphidsonworldsplants.info/C_HOSTS_Obe_Par.htm#Orobanche
Arthropoda	Hemiptera	Aphididae	Protaphis middletonii (Thomas, 1879)		adult, larva, eggs	phytophagous	Orobanche s.l.	flowers		USA	Lake Forest, California	J. Bailey, phot.	2017-07-27	https://www.inaturalist.org/observations/7235467
Arthropoda	Hemiptera	Aphididae	Rectinasus buxtoni Theobald, 1914			phytophagous	Phelipanche aegyptiaca							https://www.aphidsonworldsplants.info/C_HOSTS_Obe_Par.htm#Orobanche
Arthropoda	Hemiptera	Aphididae	Rectinasus buxtoni Theobald, 1914		adult, larva	phytophagous	Cistanche fissa	underground stem and tuber	Salsola	Azerbaijan	Qobustan N	R. Piwowarczyk	2024-04-30
Arthropoda	Hemiptera	Aphididae	Rhopalosiphum padi (Linnaeus, 1758)		adult, larva	phytophagous	Cistanche flava	flowers		Azerbaijan	Dashli Jalgan	R. Piwowarczyk	2025-05-17
Arthropoda	Hemiptera	Aphididae	Rhopalosiphum rufiabdominale (Sasaki, 1899)			phytophagous	Orobanche sp.							https://www.aphidsonworldsplants.info/C_HOSTS_Obe_Par.htm#Orobanche
Arthropoda	Hemiptera	Aphididae	Rhopalosiphum rufiabdominale (Sasaki, 1899)			phytophagous	Orobanche sp.					Doncaster 1956		Duncaster JP (1956) The rice root aphid. Bull. Ent. Res. 47(4): 741-747.
Arthropoda	Hemiptera	Aphididae	Rhopalosiphoninus sp.		adult, larva	phytophagous	Phelipanche aegyptiaca	flowers, stem	Lycium barbarum	Georgia	Tbilisi, Vere Park	R. Piwowarczyk, phot.	2022-06-05
Arthropoda	Hemiptera	Aphididae	Rhopalosiphum sp.		adult	phytophagous	Phelipanche purpurea	stem	Achillea millefolium	Armenia	between Aznvadzor and Pushkin pass	R. Piwowarczyk, phot.	2015-07-10
Arthropoda	Hemiptera	Aphididae	Rhopalosiphum sp. 1		adult	phytophagous	Orobanche cicerbitae	flowers, stem	Pojarkovia pojarkovae	Georgia	Mazeri, near Shdugra waterfall	R. Piwowarczyk, phot.	2018-07-25
Arthropoda	Hemiptera	Aphididae	Rhopalosiphum sp. 2		adult	phytophagous	Orobanche alsatica	flowers	Peucedanum cervaria	Poland	Kielce, Mt Grabina	R. Piwowarczyk, phot.	2020-06-19
Arthropoda	Hemiptera	Aphididae	Rhopalosiphum sp.		adult	phytophagous	Phelipanche nana	flowers		Algeria	Skigda	A. Saci, phot.	2024-04-05	https://www.inaturalist.org/observations/205515030
Arthropoda	Hemiptera	Aphididae	Sipha maidis Schouteden, 1903			phytophagous	Orobanche crenata					Puzzilli 1983		Puzzilli M (1983) Tobacco broomrapes and their control and some useful references to other parasite and host species. Rivista Agricultura Subtropica 77: 104-109.
Arthropoda	Hemiptera	Aphididae	Smynthurodes betae Westwood, 1849		adult, larva	phytophagous	Phelipanche ramosa	underground stem and tuber	Solanum lycopersicon	Poland	Szewce	R. Piwowarczyk	Sep and Oct 2017
Arthropoda	Hemiptera	Aphididae	Smynthurodes betae Westwood, 1849		adult, larva	phytophagous	Orobanche centaurina	underground stem and tuber	Centaurea scabiosa	Poland	Łagów	R. Piwowarczyk & K. Ruraż	2022-07-17	Piwowarczyk R, Guzikowski S, Depa Ł, Kaszyca N (2018) First Report of Smynthurodes betae (Hemiptera: Aphididae) on Phelipanche ramosa (Orobanchaceae). Florida Entomologist 101(2): 339-341. https://doi.org/10.1653/024.101.0231
Arthropoda	Hemiptera	Aphididae	Smynthurodes betae Westwood, 1849		adult, larva	phytophagous	Orobanche crenata					Holman 2009		Holman J (2009) Host Plant Catalog of Aphids, Palearctic Region. Springer.
Arthropoda	Hemiptera	Aphididae	Smynthurodes betae Westwood, 1849		adult, larva	phytophagous	Orobanche variegata					Holman 2009		Holman J (2009) Host Plant Catalog of Aphids, Palearctic Region. Springer.
Arthropoda	Hemiptera	Aphididae	Smynthurodes betae Westwood, 1849		adult, larva	phytophagous	Phelipanche aegyptiaca					Holman 2009		Holman J (2009) Host Plant Catalog of Aphids, Palearctic Region. Springer.
Arthropoda	Hemiptera	Aphididae	Smynthurodes betae Westwood, 1849			phytophagous	Phelipanche aegyptiaca							https://www.aphidsonworldsplants.info/C_HOSTS_Obe_Par.htm#Orobanche
Arthropoda	Hemiptera	Aphididae	Trama orobanches Mamontova, 2012			phytophagous	Orobanche sp.							https://www.aphidsonworldsplants.info/C_HOSTS_Obe_Par.htm#Orobanche
Arthropoda	Hemiptera	Aphididae	Uroleucon hypochoeridis (Fabricius, 1779)		adult	phytophagous	Orobanche picridis	flowers	Picris hieracioides	Poland	Pasturka	R. Piwowarczyk & K. Ruraż	2022-06-23
Arthropoda	Hemiptera	Aphididae	Aphidinae, tribe Macrosiphini		adult	phytophagous	Aphyllon franciscanum	flowers		USA	California, Mule Mountain, Grant, CA	M. Freedman, phot.	2020-05-02	https://www.inaturalist.org/observations/44854033
Arthropoda	Hemiptera	Aphididae	Aphidinae sp.		adult	phytophagous	Aphyllon californicum	flowers		Mexico	Baja Californa, Ensenada	E. Meling, phot.	2019-06-23	https://www.inaturalist.org/observations/27552837
Arthropoda	Hemiptera	Aphididae	Aphidinae, Aphidini [cf. Aphis gossypii or Rhopalosiphum]		adult	phytophagous	Cistanche tubulosa	flowers		India	Gorai - Borivali Rd, Essel world Amusement Park, Uttan, Mumbai, Maharashtra	Wonderviewer, phot.	2018-04-29	https://www.inaturalist.org/observations/11835880
Arthropoda	Hemiptera	Aphididae			adult	phytophagous	Phelipanche nana	flowers		Georgia	Tblilisi N	A. Matis, phot.	2024-05-27
Arthropoda	Hemiptera	Aphididae			adult	phytophagous	Orobanche elatior	flowers		Romania	Pădurea Dumbrăveni, Dobrogea, 43.989030 27.978701	A. Matis, phot.	2015-05-16
Arthropoda	Hemiptera	Aphididae			adult, larva	phytophagous	Orobanche lucorum	flowers	Berberis	Poland	Warsaw, Botanical Garden	R. Piwowarczyk, phot.	2009-07-10
Arthropoda	Hemiptera	Aphididae			adult	phytophagous	Phelipanche arenaria	flowers	Artemisia campestris	Poland	Pasturka	R. Piwowarczyk, phot.	2008-07-15
Arthropoda	Hemiptera	Aphrophoridae	Aphrophora alni (Fallén, 1805)		adult	phytophagous	Orobanche alsatica	flowers	Peucedanum cervaria	Poland	Kielce, Mt Grabina	K. Ruraż	16.06.2022
Arthropoda	Hemiptera	Aphrophoridae	Philaenus spumarius (Linnaeus, 1758)		larva	phytophagous	Orobanche caryophyllacea	stem	Galium verum	Poland	Łagiewniki	R. Piwowarczyk & K. Ruraż	01.06.2024
Arthropoda	Hemiptera	Aphrophoridae	Aphrophoridae sp. 1		larva	phytophagous	Orobanche schelkovnikovii	stem	Cirsium	Armenia	Semyonovka NWW	R. Piwowarczyk, phot.	26.07.2017
Arthropoda	Hemiptera	Berytidae	Neides tipularius (Linnaeus, 1758)		adult	phytophagous	Phelipanche arenaria	flowers, stem	Artemisia campestris	Poland	Pasturka	R. Piwowarczyk & K. Ruraż	30.06.2023
Arthropoda	Hemiptera	Cicadidae	Tibicina steveni (Krynicki, 1837)		exuvium		Orobanche hederae	flowers	Hedera colchica	Georgia	Cheremi	R. Piwowarczyk, phot.	16.02.2025	https://www.inaturalist.org/observations/264232200
Arthropoda	Hemiptera	Cicadidae	Cicadidae sp. 1		exuvium		Aphyllon pinorum	flowers		North America		J.A. Kierstead, phot.	16.06.2023
Arthropoda	Hemiptera	Cicadidae	Cicadidae sp. 2		exuvium		Orobanche laxissima	flowers		Georgia	Nekresi	R. Piwowarczyk	22.08.2025
Arthropoda	Hemiptera	Cicadellidae	Aphrodes bicincta (Schrank, 1776)		larva	phytophagous	Orobanche picridis	flowers	Picris hieracioides	Poland	Pasturka	R. Piwowarczyk & K. Ruraż	2022-06-23
Arthropoda	Hemiptera	Cicadellidae	Cicadellidae sp. 1		adult	phytophagous	Orobanche schelkovnikovii	stem	Cirsium	Armenia	Semyonovka NWW	R. Piwowarczyk, phot.	2017-07-26
Arthropoda	Hemiptera	Cicadellidae	Cicadellidae sp. 2		adult	phytophagous	Orobanche alba	stem	Micromeria juliana	Greece	Corinthia, Peloponnese, Stymfalia SW	R. Piwowarczyk, phot.	2009-05-02
Arthropoda	Hemiptera	Coreidae	Acanthocoris sordidus (Thunberg, 1783)		adult	phytophagous	Orobanche coerulescens	flowers		Japan	Chichijima and Hahajima Islands	A. Nishimura & K. Takayama, 2022	03.-04.2018-2021	https://doi.org/10.1111/1442-1984.12389
Arthropoda	Hemiptera	Issidae	Agalmatium bilobum (Fieber, 1877)		adult	phytophagous	Phelypaea boissieri	flowers		Greece	Mikri Prespa, 40.797397, 21.041547	A. Matis, phot.	2023-05-18
Arthropoda	Hemiptera	Largidae	Arhaphe sp. cf.		adult	phytophagous	Conopholis alpina	flowers		USA	Coronado National Forest, Pearce, AZ	appleberry, phot.	2021-04-26	https://www.inaturalist.org/observations/75396606
Arthropoda	Hemiptera	Largidae	Largus californicus (Van Duzee, 1923) cf.		adult	phytophagous	Aphyllon fasciculatum	stem		USA	California, Santa Barbara county	M. Kummel, phot.	2014-06-11	https://www.flickr.com/photos/treebeard/15828395081/in/photostream/
Arthropoda	Hemiptera	Miridae	Adelphocoris lineolatus (Goeze, 1778)		adult, larva	phytophagous	Orobanche picridis	flowers	Picris hieracioides	Poland	Pasturka	R. Piwowarczyk & K. Ruraż	2022-06-23
Arthropoda	Hemiptera	Miridae	Calocoris sp.		adult	phytophagous	Orobanche flava	flowers	Petasites kablikianus	Poland	Tatra Mts, Mały potok valley	R. Piwowarczyk, phot.	2009-07-23
Arthropoda	Hemiptera	Miridae	Dicyphus errans (Wolff, 1804)		adult	hemizoophagous	Orobanche laxissima	flowers	Carpinus caucasica	Georgia	Borjomi	R. Piwowarczyk	2022-06-14
Arthropoda	Hemiptera	Miridae	Dicyphus stachydis J.Sahlberg, 1878		adult	hemizoophagous	Lathraea squamaria	flowers		Romania	Bucegi Mountains	A. Matis, phot.	2025-04-21
Arthropoda	Hemiptera	Miridae	Lygus pratensis (Linnaeus, 1758)			phytophagous	Orobanche cumana			Serbia		Mihajlovic 1986		Mihajlovic L (1986) Results of investigation on Orobanche spp. entomofauna in Serbia and the possibility of using insects for biological control. In: Proceeding, workshop on biology and control of Orobanche spp. Pp. 118-126.
Arthropoda	Hemiptera	Miridae	Megaloceroea recticornis (Geoffroy, 1785)		adult	phytophagous	Orobanche picridis	flowers	Picris hieracioides	Poland	Pasturka	R. Piwowarczyk & K. Ruraż	2022-06-23
Arthropoda	Hemiptera	Miridae	Megaloceroea sp.		adult	phytophagous	Orobanche caryophyllacea	flowers, stem	Galium verum	Georgia	Tbilisi, Turtle Lake	R. Piwowarczyk, phot.	2022-06-04
Arthropoda	Hemiptera	Miridae	Nesidiocoris tenuis (Reuter, 1895)		adult, larva	phytophagous	Orobanche cumana	flowers	Nicotiana tabacum	India	Anand, Baroda, Vijapur, Guntur, Rajahmundry, Vedasandur, Hunsur, Periapatna, Dinhata, Brinjal	Manjunath & Nagarkatti 1977	1974-1975	Manjunath TM, Nagarkatti S (1977) Natural enemies of Orobanche in India and possibilities of its biological control. Technical Bulletin of the Commonwealth Institute of Biological Control 18: 75–83.
Arthropoda	Hemiptera	Miridae	Miridae sp. 1		larva	phytophagous	Orobanche reticulata	flowers, stem	Cirsium oleraceum	Poland	Bieszczady Mts, Ustrzyki Górne E	R. Piwowarczyk, phot.	2009-08-14
Arthropoda	Hemiptera	Miridae	Miridae sp. 2		larva	phytophagous	Orobanche alba	flowers	Thymus	Armenia	Kajaran SSE	R. Piwowarczyk, phot.	2017-06-16
Arthropoda	Hemiptera	Miridae			larva	phytophagous	Orobanche owerinii	flowers	Trifolium	Armenia	Ghazanchi E	R. Piwowarczyk, phot.	2017-07-22
Arthropoda	Hemiptera	Miridae			adult	phytophagous	Phelipanche nana	flowers, stem	Medicago	Georgia	Tbilisi, Turtle Lake	R. Piwowarczyk, phot.	2022-06-04
Arthropoda	Hemiptera	Miridae			adult	phytophagous	Phelipanche arenaria	flowers	Artemisia	North Macedonia	Tri Cesmi near Stip	Z. Nikolov, phot.	2022-06-02
Arthropoda	Hemiptera	Miridae	Miridae sp. 3		adult	phytophagous	Orobanche laxissima	flowers	Punica granatum	Georgia	Signaghi NE	R. Piwowarczyk	2025-02-19
Arthropoda	Hemiptera	Nabidae	Himacerus mirmicoides (O.Costa, 1834)		adult	carnivorous	Orobanche laxissima	flowers	Punica granatum	Georgia	Signaghi NE	R. Piwowarczyk	2025-08-22	https://www.inaturalist.org/observations/313128684
Arthropoda	Hemiptera	Nabidae	Nabidae sp. 1		adult	carnivorous	Orobanche laxissima	flowers	Punica granatum	Georgia	Signaghi NE	R. Piwowarczyk	2025-02-19
Arthropoda	Hemiptera	Oxycarenidae	Metopoplax origani (Kolenati, 1845) cf.		adult	phytophagous	Orobanche amethystea	flowers		Bulgaria	near Madrets	A. Matis, phot.	2021-06-17
Arthropoda	Hemiptera	Pentatomidae	Dolycoris baccarum (Linnaeus, 1758)		larva	phytophagous	Orobanche picridis	flowers	Picris hieracioides	Poland	Pasturka	R. Piwowarczyk & K. Ruraż	2022-06-23
Arthropoda	Hemiptera	Pentatomidae	Dolycoris baccarum (Linnaeus, 1758)		eggs		Orobanche picridis	flowers	Picris hieracioides	Poland	Pasturka	R. Piwowarczyk & K. Ruraż	2022-06-23
Arthropoda	Hemiptera	Pentatomidae	Dolycoris baccarum (Linnaeus, 1758)		adult	phytophagous	Orobanche picridis	flowers	Picris hieracioides	Poland	Pasturka	R. Piwowarczyk & K. Ruraż	2023-06-30
Arthropoda	Hemiptera	Pentatomidae	Dolycoris baccarum (Linnaeus, 1758)		adult	phytophagous	Orobanche centaurina	flowers	Centaurea scabiosa	Poland	Łagów	R. Piwowarczyk & K. Ruraż	2022-07-17
Arthropoda	Hemiptera	Pentatomidae	Dolycoris baccarum (Linnaeus, 1758)		eggs		Orobanche centaurina	flowers	Centaurea scabiosa	Poland	Łagów	R. Piwowarczyk & K. Ruraż	2022-07-17
Arthropoda	Hemiptera	Pentatomidae	Dolycoris baccarum (Linnaeus, 1758)		larva	phytophagous	Orobanche picridis	flowers	Picris hieracioides	Poland	Pasturka	R. Piwowarczyk & K. Ruraż	2022-06-23
Arthropoda	Hemiptera	Pentatomidae	Dolycoris baccarum (Linnaeus, 1758)		adult	phytophagous	Phelipanche arenaria	flowers	Artemisia campestris	Poland	Pasturka	R. Piwowarczyk & K. Ruraż	2023-06-30
Arthropoda	Hemiptera	Pentatomidae	Dolycoris baccarum (Linnaeus, 1758)		adult, larva, eggs	phytophagous	Orobanche lutea	flowers, stem	Medicago sativa	Poland	Sędziejowice	R. Piwowarczyk	2024-05-31
Arthropoda	Hemiptera	Pentatomidae	Eysarcoris aeneus (Scopoli, 1763)		adult	phytophagous	Orobanche centaurina	flowers	Centaurea scabiosa	Poland	Łagów	R. Piwowarczyk & K. Ruraż	2022-07-17
Arthropoda	Hemiptera	Pentatomidae	Peribalus strictus (Fabricius, 1803)		adult	phytophagous	Orobanche laxissima	flowers		Georgia	Nekresi	R. Piwowarczyk		https://www.inaturalist.org/observations/313130207
Arthropoda	Hemiptera	Pentatomidae	Stagonomus bipunctatus (Linnaeus, 1758)		adult	phytophagous	Orobanche amethystea	flowers		Bulgaria	near Ogosta Reservoir, 43.403898 23.202325	A. Matis, phot.	2023-05-22
Arthropoda	Hemiptera	Pentatomidae			eggs		Orobanche bartlingii	flowers	Seseli libanotis	Poland	Podzamcze near Ogrodzieniec	R. Piwowarczyk, phot.	2008-06-05
Arthropoda	Hemiptera	Pentatomidae			eggs		Orobanche alsatica	flowers	Peucedanum cervaria	Poland	Kielce, Mt Grabina	R. Piwowarczyk, phot.	2009-06-18
Arthropoda	Hemiptera	Plataspididae	Coptosoma scutellatum (Geoffroy, 1785)		adult	phytophagous	Orobanche alsatica	flowers	Peucedanum cervaria	Poland	Kielce, Mt Grabina	K. Ruraż	2022-06-20
Arthropoda	Hemiptera	Pseudococcidae	Dysmicoccus brevipes (Cockerell, 1893)		adult	phytophagous	Orobanche cumana	underground stem and tuber	Nicotiana tabacum	India	Anand, Dinhata	Manjunath & Nagarkatti 1977	1974-1975	Manjunath TM, Nagarkatti S (1977) Natural enemies of Orobanche in India and possibilities of its biological control. Technical Bulletin of the Commonwealth Institute of Biological Control 18: 75–83.
Arthropoda	Hemiptera	Pseudococcidae	Pseudococcidae sp. 1		adult	phytophagous	Orobanche cumana	underground stem and tuber	Artemisia sp.	Ukraine	Novomykolaivka S - Syvash Lake	R. Piwowarczyk	2019-05-29
Arthropoda	Hemiptera	Rhopalidae	Corizus hyoscyami (Linnaeus, 1758)		adult	phytophagous	Phelipanche arenaria	flowers	Artemisia campestris	Poland	Pasturka	R. Piwowarczyk & K. Ruraż	2023-06-30
Arthropoda	Hemiptera	Rhopalidae	Rhopalus parumpunctatus Schilling, 1829		adult	phytophagous	Phelipanche arenaria	flowers	Artemisia campestris	Poland	Pasturka	R. Piwowarczyk & K. Ruraż	2023-06-30
Arthropoda	Hemiptera	Rhopalidae	Rhopalidae sp. 1		adult	phytophagous	Orobanche laxissima	flowers		Georgia	Nekresi	R. Piwowarczyk	2025-02-18
Arthropoda	Hemiptera				larva	phytophagous	Phelipanche lavandulacea	flowers	Aspalthium bituminosum	Montenegro	Budva E	R. Piwowarczyk, phot.	2015-05-07
Arthropoda	Hemiptera				eggs		Phelipanche purpurea	stem	Achillea millefolium	Armenia	between Aznvadzor and Pushkin pass	R. Piwowarczyk, phot.	2015-06-10
Arthropoda	Hemiptera				eggs		Phelipanche cernua	stem	Lactuca	Armenia	between Nerkin Giratagh and Verin Giratagh	R. Piwowarczyk, phot.	2017-06-15
Arthropoda	Hemiptera				eggs		Orobanche owerinii	flowers	Trifolium canescens	Georgia	Gudauri	R. Piwowarczyk, phot.	2015-07-16
Arthropoda	Hemiptera				eggs		Orobanche cicerbitae	flowers	Pojarkovia pojarkovae	Georgia	Mazeri, near Shdugra waterfall	R. Piwowarczyk, phot.	2018-07-25
Arthropoda	Hemiptera				eggs		Orobanche centaurina	flowers	Centaurea scabiosa	Poland	Łagów	R. Piwowarczyk, phot.	2022-07-17
Arthropoda	Hemiptera				eggs		Orobanche alba	flowers	Salvia verticillata	Poland	Lasocin	R. Piwowarczyk, phot.	2005-07-15
Arthropoda	Hemiptera				eggs		Orobanche alsatica	stem	Peucedanum cervaria	Poland	Kielce, Mt Grabina	R. Piwowarczyk, phot.	2020-06-19
Arthropoda	Hemiptera				eggs		Orobanche bartlingii	flowers	Seseli libanotis	Poland	Podzamcze near Ogrodzieniec	R. Piwowarczyk, phot.	2009-07-04
Arthropoda	Hemiptera				eggs		Orobanche caryophyllacea	flowers	Galium verum	Poland	Łagiewniki near Busko Zdrój	R. Piwowarczyk, phot.	2021-06-13
Arthropoda	Hemiptera				larva	phytophagous	Orobanche reticulata	flowers		Austria	Klein-und Großau, Reichenau an der Rax	Mascht, phot.	2023-07-08	https://www.inaturalist.org/observations/172564627
Arthropoda	Hemiptera		Hemiptera sp. 1		larva	phytophagous	Aphyllon cooperi	flowers		USA	California, Desert Hot Springs	Lagardilla, phot.	2024-03-22	https://www.inaturalist.org/observations/203514847
Arthropoda	Hemiptera				larva	phytophagous	Conopholis americana	flowers		USA	Michigan, Maple City	L. May, phot.	2024-06-04	https://www.inaturalist.org/observations/221461262
Arthropoda	Hemiptera				larva	phytophagous	Conopholis americana	flowers		USA	Wisconsin, Sauk County	A. Dirks, phot.	2019-06-01	https://www.inaturalist.org/observations/26227112
Arthropoda	Hemiptera				larva	phytophagous	Conopholis americana	flowers		USA	Wisconsin, Milwaukee County	Adonisdatura, phot.	2023-06-01	https://www.inaturalist.org/observations/165754785
Arthropoda	Hemiptera				eggs		Orobanche lutea	flowers	Medicago sativa	Poland	Pęczelice, Mt Ostra	R. Piwowarczyk, phot.	2024-05-31
Arthropoda	Hemiptera				eggs		Orobanche alba	flowers		Bulgaria	Bessapara Hills, 42.126662 24.400977	A. Matis, phot.	2021-06-22
Arthropoda	Hemiptera		Hemiptera sp. 2		adult		Christisonia bicolor	flowers		India	Yevakapadi, Karnataka	S. Machado, phot.	2015-07-01	https://www.inaturalist.org/observations/27118498
Arthropoda	Hemiptera				larva	phytophagous	Lathraea squamaria	flowers		Romania	Pădurea Bogata	A. Matis, phot.	2025-04-27
Arthropoda	Hymenoptera	Andrenidae	Andrena bicolor Fabricius, 1775	1f	adult	anthophylous	Orobanche bartlingii	flowers	Seseli libanotis	Poland	Kielce, Botanical Garden	K. Ruraż	2022-06-22
Arthropoda	Hymenoptera	Andrenidae	Andrena fulvida Schenck, 1853	1f	adult	anthophylous	Orobanche alsatica	flowers	Peucedanum cervaria	Poland	Kielce, Mt Grabina 2	K. Ruraż	2022-06-16
Arthropoda	Hymenoptera	Andrenidae	Andrena haemorrhoa (Fabricius, 1781)	1f	adult	anthophylous	Orobanche caryophyllacea	flowers	Galium verum	Poland	Łagiewniki near Busko Zdrój	R. Piwowarczyk	2021-06-13
Arthropoda	Hymenoptera	Andrenidae	Andrena hattorfiana (Fabricius, 1775)	1f	adult	anthophylous	Orobanche centaurina	flowers	Centaurea scabiosa	Poland	Boria	R. Piwowarczyk	2022-07-30
Arthropoda	Hymenoptera	Andrenidae	Andrena minutula (Kirby, 1802)	1m	adult	anthophylous	Orobanche bartlingii	flowers	Seseli libanotis	Poland	Kielce, Botanical Garden	K. Ruraż	2022-06-22
Arthropoda	Hymenoptera	Andrenidae	Andrena cf. savignyi Spinola, 1838		adult	anthophylous	Cistanche tubulosa	flowers		Qatar	Ar Rayyan prov.	Upandiyan, phot., det. T. Wood	2023-02-17	https://www.inaturalist.org/observations/155348220
Arthropoda	Hymenoptera	Andrenidae	Andrena sp.		adult	anthophylous	Orobanche palaestina	flowers		Palestine	Har Brakha	Y.S. Shalom, phot.	2019-05-08	https://www.inaturalist.org/observations/145125172
Arthropoda	Hymenoptera	Andrenidae or Halictidae			adult	anthophylous	Aeginetia acaulis (syn. A. pedunculata)	flowers		India	Valparai	A. Krishnan, phot.	2022-12-10	https://www.inaturalist.org/observations/144148888
Arthropoda	Hymenoptera	Apidae	Anthophora plumipes (Pallas, 1772)		adult	anthophylous	Lathraea squamaria	flowers		Ukraine	Lviv	Y. Sosnovsky, observ.		10.22541/au.173437058.81094111/v1
Arthropoda	Hymenoptera	Apidae	Anthophora sp. 1		adult	anthophylous	Cistanche mauritanica	flowers		Morocco	Nador prov.	Mimounbachiri, phot.	2022-02-15	https://www.inaturalist.org/observations/107374743
Arthropoda	Hymenoptera	Apidae	Anthophora sp. 2		adult	anthophylous	Cistanche salsa	flowers		Kazakhstan	District de Panfilov	K. Costy, phot.	2024-04-20	https://www.inaturalist.org/observations/208429468
Arthropoda	Hymenoptera	Apidae	Anthophora sp. 3		adult	anthophylous	Phelipanche sp.	flowers		Cyprus	Trachipedula (Rock of Chasampoulion), Diarizos river valley	Ł. Mielczarek, phot.	2025-04-04
Arthropoda	Hymenoptera	Apidae	Anthophorini, cf. Anthophora		adult	anthophylous	Cistanche phelypaea	flowers		Portugal	Ria Formosa National Park	T. Burg, phot.		https://www.natureinstock.com/search/preview/large-bee-fly-bombylius-major-hovering-in-front-off-a-cistanche-cistanche/0_00006750.html
Arthropoda	Hymenoptera	Apidae	Apis mellifera Linnaeus, 1758	1f	adult	anthophylous	Orobanche alsatica	flowers	Peucedanum cervaria	Poland	Kielce, Mt Grabina 1	K. Ruraż	16-19.06.2022
Arthropoda	Hymenoptera	Apidae	Apis mellifera Linnaeus, 1758	2ff	adult	anthophylous	Orobanche alsatica	flowers	Peucedanum cervaria	Poland	Kielce, Mt Grabina 2	K. Ruraż	2022-06-16
Arthropoda	Hymenoptera	Apidae	Apis mellifera Linnaeus, 1758		adult	anthophylous	Orobanche elatior	flowers	Centaurea scabiosa	UK	Northampton	J. Ollerton et al. 2007	1997-2006	Ollerton J, Stott A, Allnutt E, Shove S, Taylor C, Lamborn E (2007) Pollination niche overlap between a parasitic plant and its host. Oecologia 151: 473–485. https://doi.org/10.1007/s00442-006-0605-y
Arthropoda	Hymenoptera	Apidae	Apis mellifera Linnaeus, 1758		adult	anthophylous	Cistanche tubulosa	flowers		United Arab Emirates	Zakher Pools, Al. Ain	Tamsin Carlisle, phot.	2013-02-22	https://www.flickr.com/photos/131087549@N04/25424016171/
Arthropoda	Hymenoptera	Apidae	Apis mellifera Linnaeus, 1758		adult	anthophylous	Cistanche mauritanica	flowers		Morocco	Nador prov.	Mimounbachiri, phot.	2022-02-15
Arthropoda	Hymenoptera	Apidae	Apis mellifera Linnaeus, 1758		adult	anthophylous	Orobanche caryophyllacea	flowers		Germany	Thiessow, Mönchgut	R. Ziebarth, phot.	2022-05-31	https://www.inaturalist.org/observations/143171925
Arthropoda	Hymenoptera	Apidae	Apis mellifera Linnaeus, 1758	1f	adult	anthophylous	Orobanche bartlingii	flowers	Seseli libanotis	Poland	Podzamcze near Ogrodzieniec	R. Piwowarczyk	2009-07-04
Arthropoda	Hymenoptera	Apidae	Apis mellifera Linnaeus, 1758		adult	anthophylous	Cistanche violacea	flowers		Tunisia	Djerba		2016-02-14	https://www.orchid-nord.com/Flore-Djerba/Cistanche%20violacea/Cistanche-violacea.html
Arthropoda	Hymenoptera	Apidae	Apis mellifera Linnaeus, 1758		adult	anthophylous	Orobanche crenata	flowers		Italy	Riserva Naturale Orientata Monte Pellegrino, Palermo, Sicily	F. Bioret, phot.	2022-04-12
Arthropoda	Hymenoptera	Apidae	Apis mellifera Linnaeus, 1758		adult	anthophylous	Orobanche gracilis	flowers		Italy	Trento, Ledro	F. Biguzzi, phot.	2023-07-10	https://www.inaturalist.org/observations/196359819
Arthropoda	Hymenoptera	Apidae	Apis mellifera Linnaeus, 1758		adult	anthophylous	Conopholis alpina	flowers		USA	Texass, Dell City	T. Gleason, phot.	2023-04-13	https://www.inaturalist.org/observations/197761958
Arthropoda	Hymenoptera	Apidae	Apis mellifera Linnaeus, 1758		adult	anthophylous	Orobanche gracilis	flowers		Germany	Bayern	Dapeip, phot.	2020-06-01	https://www.inaturalist.org/people/dapeip
Arthropoda	Hymenoptera	Apidae	Apis mellifera Linnaeus, 1758		adult	anthophylous	Orobanche lutea	flowers		Austria	Südoststeiermark	B. Wieser, phot.	2021-05-30	https://www.inaturalist.org/observations/151482314
Arthropoda	Hymenoptera	Apidae	Apis mellifera Linnaeus, 1758		adult	anthophylous	Orobanche gracilis	flowers		Slovenia	Dolenji Podboršt pri Treb.	A. Mujčinović, phot.	2020-05-27	https://www.inaturalist.org/observations/47535960
Arthropoda	Hymenoptera	Apidae	Apis mellifera Linnaeus, 1758		adult	anthophylous	Orobanche gracilis	flowers		Austria	Lermoos	H. Lurling, phot.	1975-07-28	https://www.inaturalist.org/observations/96617918
Arthropoda	Hymenoptera	Apidae	Apis mellifera Linnaeus, 1758	5w	adult	anthophylous	Orobanche laxissima	flowers		Russia	Novorossiysk, Abrau Reserve, 44.68°N, 37.67°E	A. Fateryga	2024-07-06
Arthropoda	Hymenoptera	Apidae	Apis mellifera Linnaeus, 1758	20w	adult	anthophylous	Orobanche laxissima	flowers		Russia	Novorossiysk, Abrau Reserve, 44.67°N, 37.59°E	A. Fateryga	2024-07-07
Arthropoda	Hymenoptera	Apidae	Apis mellifera Linnaeus, 1758		adult	anthophylous	Lathraea squamaria	flowers		Czech Republic	Průhonice	L. Vondráčková, phot.	2021-04-19	https://www.inaturalist.org/observations/77909649
Arthropoda	Hymenoptera	Apidae	Apis mellifera Linnaeus, 1758		adult	anthophylous	Lathraea squamaria	flowers		Austria	Hütteldorf, Wien	Cpu, phot.	2013-04-16	https://www.inaturalist.org/observations/65166607
Arthropoda	Hymenoptera	Apidae	Apis mellifera Linnaeus, 1758		adult	anthophylous	Lathraea squamaria	flowers		Crimea	Chernorechenskiy Canyon	O. Kukushkin, phot.	2021-04-22	10.22541/au.173437058.81094111/v1
Arthropoda	Hymenoptera	Apidae	Apis mellifera Linnaeus, 1758		adult	anthophylous	Cistanche tubulosa	flowers		United Arab Emirates	Zakher, Al Ain	T. Carlisle, phot.	2013-02-22	https://www.inaturalist.org/observations/2745834
Arthropoda	Hymenoptera	Apidae	Apis mellifera Linnaeus, 1758		adult	anthophylous	Cistanche deserticola	flowers		China	Kumtag desert			https://www.youtube.com/shorts/5GTU7FTos_w
Arthropoda	Hymenoptera	Apidae	Apis mellifera Linnaeus, 1758		adult	anthophylous	Conopholis alpina	flowers		Mexico	Monterrey	M. Haro, phot.	2022-04-10	https://www.inaturalist.org/observations/111186837
Arthropoda	Hymenoptera	Apidae	Bombus diversus Smith, 1896		adult	anthophylous	Orobanche coerulescens	flowers		Japan		Niwa 2007	2007…	Niwa S (2007) Maruhanabachi no koudoukannsatsuzakki [miscellaneous observations on bumblebee behaviors]. Chousakann Tsuusinn 31: 24–27. (in Japanese).
Arthropoda	Hymenoptera	Apidae	Bombus haematurus Kriechbaumer, 1870	1f	adult	anthophylous	Lathraea squamaria	flowers		Slovenia		B. Bakan, phot.	2004-03-01	https://www2.pms-lj.si/andrej/bomhae.htm
Arthropoda	Hymenoptera	Apidae	Bombus haematurus Kriechbaumer, 1870		adult	anthophylous	Lathraea squamaria	flowers		Romania	Bucegi Mountains	A. Matis, phot.	2025-04-21
Arthropoda	Hymenoptera	Apidae	Bombus hortorum (Linnaeus, 1761)	1m	adult	anthophylous	Orobanche caryophyllacea	flowers	Galium odoratum	Poland	res. Grabowiec near Gacki	R. Piwowarczyk	2008-06-16
Arthropoda	Hymenoptera	Apidae	Bombus hortorum (Linnaeus, 1761)		adult	anthophylous	Orobanche flava	flowers		Slovakia		Tóth et al. 2016
Arthropoda	Hymenoptera	Apidae	Bombus hortorum (Linnaeus, 1761)		adult	anthophylous	Orobanche lutea	flowers		Slovakia		Tóth et al. 2016
Arthropoda	Hymenoptera	Apidae	Bombus hortorum (Linnaeus, 1761)		adult	anthophylous	Orobanche alsatica	flowers		Slovakia		Tóth et al. 2016
Arthropoda	Hymenoptera	Apidae	Bombus hortorum (Linnaeus, 1761)		adult	anthophylous	Orobanche elatior	flowers		Slovakia		Tóth et al. 2016
Arthropoda	Hymenoptera	Apidae	Bombus hortorum (Linnaeus, 1761)		adult	anthophylous	Orobanche reticulata	flowers		Slovakia		Tóth et al. 2016
Arthropoda	Hymenoptera	Apidae	Bombus hortorum (Linnaeus, 1761)		adult	anthophylous	Orobanche elatior	flowers		UK	Langdon Bay, Kent	Jones 1991
Arthropoda	Hymenoptera	Apidae	Bombus hortorum (Linnaeus, 1761)		adult	anthophylous	Lathraea clandestina	flowers		UK	Cambridge	Prys-Jones & Willmer 1992	04.-05.1982,1984	https://doi.org/10.1111/j.1095-8312.1992.tb00650.x
Arthropoda	Hymenoptera	Apidae	Bombus hortorum (Linnaeus, 1761)		adult	anthophylous	Lathraea clandestina	flowers		UK	Liverpool	Prys-Jones & Willmer 1992	04.-05.1982,1984	https://doi.org/10.1111/j.1095-8312.1992.tb00650.x
Arthropoda	Hymenoptera	Apidae	Bombus hortorum (Linnaeus, 1761)		adult	anthophylous	Lathraea clandestina	flowers		France	Normandy	Chemin 1920		Chemin E (1920) Organisation florale et pollinisation chez les Lathraea. Bulletin De La Societé Linnéenne De Normadie, 7th series 3: 125–145.
Arthropoda	Hymenoptera	Apidae	Bombus hortorum (Linnaeus, 1761)		adult	anthophylous	Lathraea squamaria	flowers		Romania	Apața	A. Matis, phot.	2024-04-03
Arthropoda	Hymenoptera	Apidae	Bombus hortorum (Linnaeus, 1761)		adult	anthophylous	Lathraea squamaria	flowers		Poland		forest hunger, video		https://www.youtube.com/watch?v=OAltsjkzaX8
Arthropoda	Hymenoptera	Apidae	Bombus humilis Illiger, 1806	1f	adult	anthophylous	Orobanche centaurina	flowers	Centaurea scabiosa	Poland	Boria	R. Piwowarczyk	2022-07-03
Arthropoda	Hymenoptera	Apidae	Bombus humilis Illiger, 1806		adult	anthophylous	Orobanche alba	flowers	Salvia nutans	Romania	Cojocna, Cluj County	A. Matis & M. Zsombor, phot.	2024-05-19
Arthropoda	Hymenoptera	Apidae	Bombus hypnorum (Linnaeus, 1758)	1f	adult	anthophylous	Orobanche centaurina	flowers	Centaurea scabiosa	Poland	Boria	R. Piwowarczyk	2022-07-03
Arthropoda	Hymenoptera	Apidae	Bombus hypnorum (Linnaeus, 1758)		adult	anthophylous	Lathraea clandestina	flowers		Spain		L. Castro		https://doi.org/10.1111/j.1095-8312.1992.tb00650.x
Arthropoda	Hymenoptera	Apidae	Bombus impatiens Cresson, 1863		adult	anthophylous	Epifagus virginiana	flowers	Fagus grandifolia	USA	Piedmont, Coastal Plain	Abbate & Campbell 2013	2013-09-01	Abbate AP, Campbell JW (2013) Parasitic beechdrops (Epifagus virginiana): a possible ant-pollinated plant. Southeastern Naturalist 12: 661–665. https://doi.org/10.1656/058.012.0318
Arthropoda	Hymenoptera	Apidae	Bombus lapidarius (Linnaeus, 1758)		adult	anthophylous	Orobanche elatior	flowers	Centaurea scabiosa	UK	Northampton	J. Ollerton et al. 2007	1997-2006	Ollerton J, Stott A, Allnutt E, Shove S, Taylor C, Lamborn E (2007) Pollination niche overlap between a parasitic plant and its host. Oecologia 151: 473–485. https://doi.org/10.1007/s00442-006-0605-y
Arthropoda	Hymenoptera	Apidae	Bombus lapidarius (Linnaeus, 1758)	1f	adult	anthophylous	Orobanche centaurina	flowers	Centaurea scabiosa	Poland	Boria	R. Piwowarczyk	2022-07-03
Arthropoda	Hymenoptera	Apidae	Bombus lapidarius (Linnaeus, 1758)		adult	anthophylous	Lathraea clandestina	flowers		UK	St Andrews	Prys-Jones & Willmer 1992	04.-05.1982,1984	https://doi.org/10.1111/j.1095-8312.1992.tb00650.x
Arthropoda	Hymenoptera	Apidae	Bombus lucorum (Linnaeus, 1761)		adult	anthophylous	Orobanche flava	flowers		Slovakia		Tóth et al. 2016		doi: 10.3389/fpls.2016.00312
Arthropoda	Hymenoptera	Apidae	Bombus lucorum (Linnaeus, 1761)		adult	anthophylous	Orobanche lutea	flowers		Slovakia		Tóth et al. 2016		doi: 10.3389/fpls.2016.00312
Arthropoda	Hymenoptera	Apidae	Bombus lucorum (Linnaeus, 1761)		adult	anthophylous	Orobanche alsatica	flowers		Slovakia		Tóth et al. 2016		doi: 10.3389/fpls.2016.00312
Arthropoda	Hymenoptera	Apidae	Bombus lucorum (Linnaeus, 1761)		adult	anthophylous	Orobanche elatior	flowers		Slovakia		Tóth et al. 2016		doi: 10.3389/fpls.2016.00312
Arthropoda	Hymenoptera	Apidae	Bombus lucorum (Linnaeus, 1761)		adult	anthophylous	Orobanche reticulata	flowers		Slovakia		Tóth et al. 2016		doi: 10.3389/fpls.2016.00312
Arthropoda	Hymenoptera	Apidae	Bombus mocsaryi Kriechbaumer, 1877		adult	anthophylous	Orobanche kurdica	flowers	Prangos ferulacea	Armenia	Garni SE	R. Piwowarczyk	2016-05-25
Arthropoda	Hymenoptera	Apidae	Bombus monticola Smith, 1849		adult	anthophylous	Orobanche minor	flowers		UK	cultivation	Jones 1991
Arthropoda	Hymenoptera	Apidae	Bombus pascuorum (Scopoli, 1763)		adult	anthophylous	Orobanche hederae	flowers		UK	Nicholaston Burrows, Glamorgan	Q.O.N. Kay 1988 after Jones 1991
Arthropoda	Hymenoptera	Apidae	Bombus pascuorum (Scopoli, 1763)		adult	anthophylous	Orobanche elatior	flowers	Centaurea scabiosa	UK	Northampton	J. Ollerton et al. 2007	1997-2006	Ollerton J, Stott A, Allnutt E, Shove S, Taylor C, Lamborn E (2007) Pollination niche overlap between a parasitic plant and its host. Oecologia 151: 473–485. https://doi.org/10.1007/s00442-006-0605-y
Arthropoda	Hymenoptera	Apidae	Bombus pascuorum (Scopoli, 1763)		adult	anthophylous	Orobanche flava	flowers		Slovakia		Tóth et al. 2016		doi: 10.3389/fpls.2016.00312
Arthropoda	Hymenoptera	Apidae	Bombus pascuorum (Scopoli, 1763)		adult	anthophylous	Orobanche lutea	flowers		Slovakia		Tóth et al. 2016		doi: 10.3389/fpls.2016.00312
Arthropoda	Hymenoptera	Apidae	Bombus pascuorum (Scopoli, 1763)		adult	anthophylous	Orobanche alsatica	flowers		Slovakia		Tóth et al. 2016		doi: 10.3389/fpls.2016.00312
Arthropoda	Hymenoptera	Apidae	Bombus pascuorum (Scopoli, 1763)		adult	anthophylous	Orobanche elatior	flowers		Slovakia		Tóth et al. 2016		doi: 10.3389/fpls.2016.00312
Arthropoda	Hymenoptera	Apidae	Bombus pascuorum (Scopoli, 1763)		adult	anthophylous	Orobanche reticulata	flowers		Slovakia		Tóth et al. 2016		doi: 10.3389/fpls.2016.00312
Arthropoda	Hymenoptera	Apidae	Bombus pascuorum (Scopoli, 1763)		adult	anthophylous	Orobanche hederae	flowers		UK		C. Rankin		https://twitter.com/bumble_being/status/1325498069530648576
Arthropoda	Hymenoptera	Apidae	Bombus pascuorum (Scopoli, 1763)		adult	anthophylous	Lathraea squamaria	flowers		Romania	Șinca Nouă	A. Matis, phot.	2024-04-03
Arthropoda	Hymenoptera	Apidae	Bombus pratorum (Linnaeus, 1761)	1m	adult	anthophylous	Orobanche centaurina	flowers	Centaurea scabiosa	Poland	Boria	R. Piwowarczyk	2022-07-03
Arthropoda	Hymenoptera	Apidae	Bombus pratorum (Linnaeus, 1761)	1f	adult	anthophylous	Orobanche alsatica	flowers	Peucedanum cervaria	Poland	Kielce, Mt Grabina 1	K. Ruraż	16-19.06.2022
Arthropoda	Hymenoptera	Apidae	Bombus pratorum (Linnaeus, 1761)	1f	adult	anthophylous	Orobanche flava	flowers	Petasites albus	Poland	Tatra Mts, Mały potok valley	R. Piwowarczyk	2009-07-22
Arthropoda	Hymenoptera	Apidae	Bombus pratorum (Linnaeus, 1761)		adult	anthophylous	Lathraea clandestina	flowers		UK		Prys-Jones & Willmer 1992	04.-05.1982,1984	https://doi.org/10.1111/j.1095-8312.1992.tb00650.x
Arthropoda	Hymenoptera	Apidae	Bombus ruderarius (Müller, 1776)	2ff	adult	anthophylous	Orobanche centaurina	flowers	Centaurea scabiosa	Poland	Boria	R. Piwowarczyk	2022-07-03
Arthropoda	Hymenoptera	Apidae	Bombus ruderarius (Müller, 1776)	1f	adult	anthophylous	Phelipanche ramosa	flowers	Nicotiana tabacum	Poland	Brzeziny	R. Piwowarczyk	2020-09-04
Arthropoda	Hymenoptera	Apidae	Bombus ruderarius (Müller, 1776)		adult	anthophylous	Orobanche flava	flowers		Slovakia		Tóth et al. 2016		doi: 10.3389/fpls.2016.00312
Arthropoda	Hymenoptera	Apidae	Bombus ruderarius (Müller, 1776)		adult	anthophylous	Orobanche lutea	flowers		Slovakia		Tóth et al. 2016		doi: 10.3389/fpls.2016.00312
Arthropoda	Hymenoptera	Apidae	Bombus ruderarius (Müller, 1776)		adult	anthophylous	Orobanche alsatica	flowers		Slovakia		Tóth et al. 2016		doi: 10.3389/fpls.2016.00312
Arthropoda	Hymenoptera	Apidae	Bombus ruderarius (Müller, 1776)		adult	anthophylous	Orobanche elatior	flowers		Slovakia		Tóth et al. 2016		doi: 10.3389/fpls.2016.00312
Arthropoda	Hymenoptera	Apidae	Bombus ruderarius (Müller, 1776)		adult	anthophylous	Orobanche reticulata	flowers		Slovakia		Tóth et al. 2016		doi: 10.3389/fpls.2016.00312
Arthropoda	Hymenoptera	Apidae	Bombus sp.		adult	anthophylous	Orobanche minor	flowers		UK	cultivation	Jones 1991		Jones M (1991) Studies on the pollination of Orobanche species in the British Isles. Eberhard-Karls-Universität.
Arthropoda	Hymenoptera	Apidae	Bombus sp.		adult	anthophylous	Orobanche caryophyllacea	flowers		UK	cultivation	Jones 1991		Jones M (1991) Studies on the pollination of Orobanche species in the British Isles. Eberhard-Karls-Universität.
Arthropoda	Hymenoptera	Apidae	Bombus sp.		adult	anthophylous	Orobanche elatior	flowers		UK	Barnack, Northants.	Jones 1991		Jones M (1991) Studies on the pollination of Orobanche species in the British Isles. Eberhard-Karls-Universität.
Arthropoda	Hymenoptera	Apidae	Bombus sp.		adult	anthophylous	Orobanche elatior	flowers		UK	Amesbury, Wiltshire	Jones 1991		Jones M (1991) Studies on the pollination of Orobanche species in the British Isles. Eberhard-Karls-Universität.
Arthropoda	Hymenoptera	Apidae	Bombus sp.		adult	anthophylous	Orobanche alba (as O. teucrii)	flowers		France	Gard	G.Joyon, phot.	2008-05-21	https://commons.wikimedia.org/wiki/File:OROBANCHE_TEUCRII_ET_BOURDON.jpg
Arthropoda	Hymenoptera	Apidae	Bombus sp.		adult	anthophylous	Orobanche minor	flowers		Australia		P. Leon, phot.	2021-07-09	https://identify.plantnet.org/be/k-australia/observations/1011480468
Arthropoda	Hymenoptera	Apidae	Bombus sp.		adult	anthophylous	Cistanche violacea	flowers		Israel	Western Negev, Kadesh-Barnea	M. Remez, phot.	2022-03-26	https://flora.org.il/en/plants/cisvio/
Arthropoda	Hymenoptera	Apidae	Bombus sp.		adult	anthophylous	Kopsiopsis strobilacea	flowers		USA	California, Blue Lake	K. Goff, phot.	2016-05-11	https://www.inaturalist.org/observations/3154536
Arthropoda	Hymenoptera	Apidae	Bombus sp. 1		adult	anthophylous	Kopsiopsis strobilacea	flowers		USA	Oregon, Jackson County	E. Galbraith, phot.	2020-05-08	https://www.inaturalist.org/observations/119095666
Arthropoda	Hymenoptera	Apidae	Bombus sp. 2		adult	anthophylous	Kopsiopsis strobilacea	flowers		USA	California,Del Norte County	V. Norton, phot.	2020-06-01	https://www.inaturalist.org/observations/49158085
Arthropoda	Hymenoptera	Apidae	Bombus sp.		adult	anthophylous	Orobanche lucorum	flowers		Austria	Innsbruck Land	W. Bacher, phot.	2022-07-11
Arthropoda	Hymenoptera	Apidae	Bombus sp.		adult	anthophylous	Orobanche lutea	flowers		Austria	Korneuburg	W. Bettighofer, phot.	2023-05-28	https://www.inaturalist.org/observations/164995834
Arthropoda	Hymenoptera	Apidae	Bombus sp.		adult	anthophylous	Orobanche hederae	flowers		Germany	Innenstadt II, Frankfurt am Main	zebra1193, phot.	2011-07-06	https://www.inaturalist.org/observations/93021492
Arthropoda	Hymenoptera	Apidae	Bombus sp.		adult	anthophylous	Orobanche rapum-genistae	flowers	Cytisus scoparius	UK	Alderney	drawing on stamp		https://colnect.com/en/stamps/stamp/4536-Bombus_lucorum_Orobanche_rapum-genistae_Cytisus-Alderney_Flora_and_Fauna_1994-Alderney
Arthropoda	Hymenoptera	Apidae	Bombus sp. 3		adult	anthophylous	Orobanche rapum-genistae	flowers	Genista aethensis	Italy	Sicily	F. Bioret, phot.	2023-06-10
Arthropoda	Hymenoptera	Apidae	Bombus sp.		adult	anthophylous	Conopholis americana	flowers		USA	Tuskegee, Alabama	R. Birkhead, phot.	2022-03-29	https://www.inaturalist.org/observations/109882514
Arthropoda	Hymenoptera	Apidae	Bombus sp. 4		adult	anthophylous	Conopholis alpina	flowers		Mexico	Hidalgo, parque nacional el chico	josepf, phot.	2015-02-21	https://www.inaturalist.org/observations/1347533
Arthropoda	Hymenoptera	Apidae	Bombus sp.		adult	anthophylous	Orobanche ebuli	flowers		Italy	Campania, Summonte	F. Santoro, phot.	2022-06-22	https://www.inaturalist.org/observations/122923078
Arthropoda	Hymenoptera	Apidae	Bombus sp.		adult	anthophylous	Conopholis americana	flowers		USA	Great Smoky Mountains National Park, NC, US	J. Harris, phot.	2018-04-21	https://www.inaturalist.org/observations/11291809
Arthropoda	Hymenoptera	Apidae	Bombus sp.		adult	anthophylous	Conopholis americana	flowers		USA	North Carolina, Haywood County	R. Puckett, phot.	2023-06-15	https://www.inaturalist.org/observations/169073875
Arthropoda	Hymenoptera	Apidae	Bombus sp.		adult	anthophylous	Orobanche lucorum	flowers		Austria	Innsbruck-Land	W. Bacher, phot.	2022-07-11	https://www.inaturalist.org/observations/126543845
Arthropoda	Hymenoptera	Apidae	Bombus sp.		adult	anthophylous	Conopholis americana	flowers		USA	Virginia, Allegheny Mountains	Barid & Riopel 1986	1980-1981	https://doi.org/10.2307/2425946
Arthropoda	Hymenoptera	Apidae	Bombus sp.		adult	anthophylous	Lathraea clandestina	flowers		France	Gironde, Aquitaine	W. Vanderdecken, phot.	2022-03-19	https://www.inaturalist.org/observations/170008369
Arthropoda	Hymenoptera	Apidae	Bombus sp.		adult	anthophylous	Lathraea squamaria	flowers		Ukraine	Kyiv		2012-04-12	https://powo.science.kew.org/taxon/urn:lsid:ipni.org:names:662054-1/general-information
Arthropoda	Hymenoptera	Apidae	Bombus sp.		adult	anthophylous	Lathraea squamaria	flowers				BerndH, phot.	2004-04-11	https://commons.wikimedia.org/wiki/File:Lathraea_squamaria_110404.jpg
Arthropoda	Hymenoptera	Apidae	Bombus sp.		adult	anthophylous	Lathraea squamaria	flowers		Germany	Klause, Aalen, Baden-Württemberg	Lesabendio, phot.	2022-04-17	https://www.inaturalist.org/observations/111772714
Arthropoda	Hymenoptera	Apidae	Bombus sp.		adult	anthophylous	Lathraea squamaria	flowers		Crimea	Alushta	E. Vasilieva, phot.	2021-04-22	https://www.inaturalist.org/observations/74858394
Arthropoda	Hymenoptera	Apidae	Bombus sp.		adult	anthophylous	Lathraea squamaria	flowers		Russia	Yaroslavl' region, Pereslavskiy rayon	S.Ju. Pavlovitsh	2016-05-09	https://www.inaturalist.org/observations/40867805
Arthropoda	Hymenoptera	Apidae	Bombus sp.		adult	anthophylous	Lathraea squamaria	flowers		Russia	Moscow	S. Mayorov, phot.	2022-04-20	https://www.inaturalist.org/observations/114141347
Arthropoda	Hymenoptera	Apidae	Bombus sp.		adult	anthophylous	Lathraea squamaria	flowers		Sweden		Mossberg & Stenberg 1999		Mossberg, B. & Stenberg, L. (1999) . Varlfloran. Wahahlstrom & Widstrand, Stockholm
Arthropoda	Hymenoptera	Apidae	Bombus sp.		adult	anthophylous	Epifagus virginiana	flowers		USA	Albemarle County, US, Virginia	cjb42, phot.	2022-09-21	https://www.inaturalist.org/observations/136531952
Arthropoda	Hymenoptera	Apidae	Bombus sp.		adult	anthophylous	Epifagus virginiana	flowers		USA	Nolde Forest, Reading, Berks County, Pennsylvania	K. Wirebach, phot.	2023-09-12	https://www.inaturalist.org/observations/183108801
Arthropoda	Hymenoptera	Apidae	Bombus sp.		adult	anthophylous	Kopsiopsis strobilacea	flowers		USA	Six Rivers National Forest, Burnt Ranch, CA	Callista, phot.	2025-06-01	https://www.inaturalist.org/observations/286087508
Arthropoda	Hymenoptera	Apidae	Bombus sp.		adult	anthophylous	Lathraea rhodopea	flowers		Greece	Macedonia and Thrace	dimitriskokkinidis, phot.	2024-05-21	https://www.inaturalist.org/observations/217334701
Arthropoda	Hymenoptera	Apidae	Bombus sp.		adult	anthophylous	Boschniakia rossica	flowers		USA	Kodiak	B. Morris, phot.	2025-07-17	https://www.inaturalist.org/observations/298762689
Arthropoda	Hymenoptera	Apidae	Bombus sp.		adult	anthophylous	Boschniakia rossica	flowers		Canada	Claune, Yukon	S. Maki-Braden, phot.	2025-07-13	https://www.inaturalist.org/observations/298641873
Arthropoda	Hymenoptera	Apidae	Bombus sp.		adult	anthophylous	Boschniakia rossica	flowers		USA	Esther Island, Alaska	seasong, phot.	2025-07-08	https://www.inaturalist.org/observations/296364913
Arthropoda	Hymenoptera	Apidae	Bombus sp.		adult	anthophylous	Kopsiopsis strobilacea	flowers		USA	Callista, phot.		2025-06-01	https://www.inaturalist.org/observations/286087508
Arthropoda	Hymenoptera	Apidae	Bombus sylvarum (Linnaeus, 1761)	2ff, 1m	adult	anthophylous	Orobanche centaurina	flowers	Centaurea scabiosa	Poland	Boria	R. Piwowarczyk	2022-07-03
Arthropoda	Hymenoptera	Apidae	Bombus terrestris (Linnaeus, 1758)	1f	adult	anthophylous	Orobanche centaurina	flowers	Centaurea scabiosa	Poland	Łagów	R. Piwowarczyk, K. Ruraż	17,19.07.2022
Arthropoda	Hymenoptera	Apidae	Bombus terrestris (Linnaeus, 1758)	1f	adult	anthophylous	Orobanche bartlingii	flowers	Seseli libanotis	Poland	Kielce, Botanical Garden	K. Ruraż	2022-06-22
Arthropoda	Hymenoptera	Apidae	Bombus terrestris (Linnaeus, 1758)	1f	adult	anthophylous	Phelipanche ramosa	flowers	Nicotiana tabacum	Poland	Brzeziny	R. Piwowarczyk	2020-09-04
Arthropoda	Hymenoptera	Apidae	Bombus terrestris (Linnaeus, 1758)	1f	adult	anthophylous	Orobanche caryophyllacea	flowers	Galium odoratum	Poland	res. Grabowiec near Gacki	R. Piwowarczyk	2013-06-08
Arthropoda	Hymenoptera	Apidae	Bombus terrestris (Linnaeus, 1758)		adult	anthophylous	Lathraea squamaria	flowers		Romania	Bucegi Mts	A. Matis, phot.	2024-04-03
Arthropoda	Hymenoptera	Apidae	Bombus sp.		adult	anthophylous	Lathraea squamaria	flowers		Ukraine	Vinnytsia Lisopark	Krasylenko et al., phot.	2021-05-02	10.22541/au.173437058.81094111/v1
Arthropoda	Hymenoptera	Apidae	Bombus veteranus (Fabricius, 1793)		adult	anthophylous	Lathraea clandestina	flowers		France	Normandy	Chemin 1920		Chemin E (1920) Organisation florale et pollinisation chez les Lathraea. Bulletin De La Societé Linnéenne De Normadie, 7th series 3: 125–145.
Arthropoda	Hymenoptera	Apidae	Bombus yezoensis Matsumura, 1932		adult	anthophylous	Orobanche coerulescens	flowers		Japan		Niwa 2007	2007…	Niwa S (2007) Maruhanabachi no koudoukannsatsuzakki [miscellaneous observations on bumblebee behaviors]. Chousakann Tsuusinn 31: 24–27. (in Japanese).
Arthropoda	Hymenoptera	Apidae	Ceratina cyanea (Kirby, 1802)	1f	adult	anthophylous	Phelipanche arenaria	flowers	Artemisia campestris	Poland	Zwierzyniec	K. Ruraż	2021-07-07
Arthropoda	Hymenoptera	Apidae	Ceratina flavipes Smith, 1879	15f	adult	anthophylous	Aeginetia indica	flowers	Miscantus sinensis	Japan	Ohnan, Shimane Prefecture	Watazu et al. 2025	2023-09-03	Watazu T, Hiraiwa MK, Ushimaru A, Hosakad T (2025) Pollinator is a housemate: Aeginetia indica, a parasite on Miscanthus sinensis, is pollinated by Ceratina bees nesting in its host. Plant Species Biology 40: 266–273. https://doi.org/10.1111/1442-1984.70005
Arthropoda	Hymenoptera	Apidae	Ceratina japonica Cockerell, 1911	1f	adult	anthophylous	Aeginetia indica	flowers	Miscantus sinensis	Japan	Ohnan, Shimane Prefecture	Watazu et al. 2025	2023-09-03	Watazu T, Hiraiwa MK, Ushimaru A, Hosakad T (2025) Pollinator is a housemate: Aeginetia indica, a parasite on Miscanthus sinensis, is pollinated by Ceratina bees nesting in its host. Plant Species Biology 40: 266–273. https://doi.org/10.1111/1442-1984.70005
Arthropoda	Hymenoptera	Apidae	Ceratina simillima Smith, 1854		adult	anthophylous	Orobanche cumana	flowers		India	Western Himalaya, Himachal Paradesh	Sharma et al. 2021		Sharma A, Singh N, Rawat DS, Sharma SD (2021) Orobanche cumana (Orobanchaceae), an addition to the flora of India from Himachal Pradesh (Western Himalaya) with a new host record. Richardiana 5: 189–205. https://richardiana.jardinbotaniquedeguyane.com/wp-content/uploads/2021/06/68-Orobanche.pdf
Arthropoda	Hymenoptera	Apidae	Tetralonia malvae (Rossi, 1790)	2ff	adult	anthophylous	Phelipanche arenaria	flowers	Artemisia campestris	Poland	Pasturka	R. Piwowarczyk, K. Ruraż	2023-06-30
Arthropoda	Hymenoptera	Apidae	Eucera alborufa (Radoszkowski, 1871)		adult	anthophylous	Cistanche armena	flowers	Alhagi maurorum, Salsola dendroides	Armenia	Khor Virap	R. Piwowarczyk	2016-05-26
Arthropoda	Hymenoptera	Apidae	Eucera clypeata Erichson, 1835		adult	anthophylous	Phelypaea tournefortii	flowers	Tanacetum	Armenia	Fantan	R. Piwowarczyk	2016-06-06
Arthropoda	Hymenoptera	Apidae	Eucera clypeata Erichson, 1835		adult	anthophylous	Phelypaea coccinea	flowers	Klasea radiata	Georgia	Udabno N	R. Piwowarczyk	2024-05-15
Arthropoda	Hymenoptera	Apidae	Eucera cf. interrupta Baer, 1850	1f	adult	anthophylous	Phelipanche nana	flowers		Portugal	Lisboa	Zaca, phot.	2020-04-07
Arthropoda	Hymenoptera	Apidae	Eucera cf. taurica Morawitz, 1870		adult	anthophylous	Phelypaea coccinea	flowers	Klasea radiata	Georgia	Udabno NW	R. Piwowarczyk	2024-05-15
Arthropoda	Hymenoptera	Apidae	Xylocopa virginica (Linnaeus, 1771)		adult	anthophylous	Conopholis americana	flowers		USA		G. Douwma, phot.		https://www.sciencephoto.com/media/1362665/view/eastern-carpenter-bee-on-squawroot-xylocopa-virginica-
Arthropoda	Hymenoptera	Braconidae	Habrobracon hebetor (Say, 1836)		adult	parasitoids	Orobanche lutea	flowers	Medicago falcata	Poland	Pęczelice, Mt Ostra	R. Piwowarczyk & K. Ruraż	2023-05-29
Arthropoda	Hymenoptera	Braconidae	Pambolus rugulosus (Hellen, 1927)		adult	parasitoids	Orobanche lutea	flowers	Medicago falcata	Poland	Pęczelice, Mt Ostra	R. Piwowarczyk & K. Ruraż	2023-05-29
Arthropoda	Hymenoptera	Braconidae	Braconidae sp. 1		adult	parasitoids	Orobanche centaurina	flowers	Centaurea scabiosa	Poland	Łagów	R. Piwowarczyk & K. Ruraż	2022-07-17
Arthropoda	Hymenoptera	Braconidae			adult	parasitoids	Orobanche lutea	flowers	Medicago falcata	Poland	Pęczelice, Mt Ostra	R. Piwowarczyk & K. Ruraż	2023-05-29
Arthropoda	Hymenoptera	Braconidae	Braconidae sp. 2		adult	parasitoids	Orobanche hederae	flowers		Turkey	near Bursa	A. Matis, phot.	2023-06-22
Arthropoda	Hymenoptera	Braconidae			adult	parasitoids	Orobanche alsatica	flowers	Peucedanum cervaria	Poland	Kielce, Mt Grabina	K. Ruraż	2022-06-20
Arthropoda	Hymenoptera	Braconidae			adult	parasitoids	Orobanche hederae	flowers		France	M114, Falicon	F. Piednoir, phot.	2016-05-25	https://www.inaturalist.org/observations/3357404
Arthropoda	Hymenoptera	Braconidae	Braconidae sp. 3		adult	parasitoids	Orobanche alba	flowers	Salvia nutans	Romania	Cojocna, Cluj County	A. Matis & M. Zsombor, phot.	2024-05-19
Arthropoda	Hymenoptera	Braconidae			adult	parasitoids	Orobanche flava	flowers		Romania	Cheile Ordâncușei	A. Matis	2022-07-06
Arthropoda	Hymenoptera	Braconidae	Braconidae sp. 4		adult	parasitoids	Orobanche hederae	flowers	Hedera helix	Montenegro	Ulcinj, Old City, near museum	R. Piwowarczyk, phot.	2015-05-06
Arthropoda	Hymenoptera	Cephidae	Cephus sp. cf.		adult	anthophylous	Orobanche alsatica	flowers	Peucedanum cervaria	Poland	Kielce, Mt Grabina	K. Ruraż	2022-06-20
Arthropoda	Hymenoptera	Chalcidoidea	Chalcidoidea sp. 1		adult	parasitoids	Orobanche cumana	flowers		Romania	Ialomița, 44.801674 27.729360	A. Matis, phot.	14.06.2019
Arthropoda	Hymenoptera	Chalcidoidea			adult	parasitoids	Orobanche pubescens	flowers		Romania	Techirghiol, 44.010847 28.549969	A. Matis, phot.	16.05.2018
Arthropoda	Hymenoptera	Chalcidoidea			adult	parasitoids	Orobanche minor	flowers		Bulgaria	near Lozenets, 43.781074, 27.703701	A. Matis, phot.	31.05.2017
Arthropoda	Hymenoptera	Chrysididae	Parnopes grandior (Pallas, 1771)	1f	adult	anthophylous	Phelipanche arenaria	flowers	Artemisia campestris	Poland	Pasturka	R. Piwowarczyk, K. Ruraż	2023-06-30
Arthropoda	Hymenoptera	Colletidae	Hylaeus angustatus (Schenck, 1861)	1f, 1m	adult	anthophylous	Orobanche alba	flowers	Thymus	Russia	Dagestan, Gubden	A. Fateryga	2022-06-02
Arthropoda	Hymenoptera	Colletidae	Hylaeus communis Nylander, 1852	2m	adult	anthophylous	Orobanche laxissima	flowers		Russia	Novorossiysk, Abrau Reserve, 44.67°N, 37.59°E	A. Fateryga	2024-07-07
Arthropoda	Hymenoptera	Colletidae	Hylaeus confusus Nylander, 1852		adult	anthophylous	Orobanche lutea	flowers	Medicago sativa	Armenia	Herher	R. Piwowarczyk	2018-06-20
Arthropoda	Hymenoptera	Colletidae	Hylaeus gracilicornis (Morawitz, 1867)	1f	adult	anthophylous	Orobanche alba	flowers	Thymus	Russia	Dagestan, Gubden	A. Fateryga	2022-06-02
Arthropoda	Hymenoptera	Colletidae	Hylaeus leptocephalus (Morawitz, 1871)	11m	adult	anthophylous	Orobanche laxissima	flowers		Russia	Novorossiysk, Abrau Reserve, 44.67°N, 37.59°E	A. Fateryga	2024-07-07
Arthropoda	Hymenoptera	Colletidae	Hylaeus punctulatissimus Smith, 1842	1m	adult	anthophylous	Orobanche laxissima	flowers		Russia	Novorossiysk, Abrau Reserve, 44.68°N, 37.67°E	A. Fateryga	2024-07-06
Arthropoda	Hymenoptera	Colletidae	Hylaeus punctulatissimus Smith, 1842	3f, 7m	adult	anthophylous	Orobanche laxissima	flowers		Russia	Novorossiysk, Abrau Reserve, 44.67°N, 37.59°E	A. Fateryga	2024-07-07
Arthropoda	Hymenoptera	Colletidae			adult	anthophylous	Orobanche alba	flowers		Slovakia		Tóth et al. 2016		https://doi.org/10.3389/fpls.2016.00312
Arthropoda	Hymenoptera	Colletidae			adult	anthophylous	Orobanche alsatica	flowers		Slovakia		Tóth et al. 2016		https://doi.org/10.3389/fpls.2016.00312
Arthropoda	Hymenoptera	Colletidae			adult	anthophylous	Orobanche elatior	flowers		Slovakia		Tóth et al. 2016		https://doi.org/10.3389/fpls.2016.00312
Arthropoda	Hymenoptera	Colletidae			adult	anthophylous	Orobanche flava	flowers		Slovakia		Tóth et al. 2016		https://doi.org/10.3389/fpls.2016.00312
Arthropoda	Hymenoptera	Colletidae			adult	anthophylous	Orobanche reticulata	flowers		Slovakia		Tóth et al. 2016		https://doi.org/10.3389/fpls.2016.00312
Arthropoda	Hymenoptera	Colletidae			adult	anthophylous	Phelipanche ramosa	flowers		Slovakia		Tóth et al. 2016		https://doi.org/10.3389/fpls.2016.00312
Arthropoda	Hymenoptera	Crabronidae	Bembecinus tridens (Fabricius, 1781)	8ff	adult	anthophylous	Phelipanche arenaria	flowers	Artemisia campestris	Poland	Pasturka	R. Piwowarczyk, K. Ruraż	2023-06-30
Arthropoda	Hymenoptera	Crabronidae	Oxybelus bipunctatus Olivier, 1812	1f	adult	anthophylous	Phelipanche arenaria	flowers	Artemisia campestris	Poland	Pasturka	R. Piwowarczyk, K. Ruraż	2023-06-30
Arthropoda	Hymenoptera	Cynipoidea	Phanacis sp.		adult	parasitoids	Orobanche elatior	flowers		UK	Barnack, Northamptonshire	Jones 1991		Jones M (1991) Studies on the pollination of Orobanche species in the British Isles. In: Progress in Orobanche research, pp. 6–17. Eberhard-Karls-Universitat: Tubingen Germany.
Arthropoda	Hymenoptera	Eulophidae	Baryscapus phytomyzae (Kostjukov, 1978) cf.		adult	parasitoids	Orobanche cumana	flowers		Romania	Ialomița, 44.801674 27.729360	A. Matis, phot.	14.06.2019
Arthropoda	Hymenoptera	Eulophidae	Baryscapus phytomyzae (Kostjukov, 1978) cf.		adult	parasitoids	Orobanche pubescens	flowers		Romania	Techirghiol, 44.010847 28.549969	A. Matis, phot.	16.05.2018
Arthropoda	Hymenoptera	Eulophidae	Baryscapus phytomyzae (Kostjukov, 1978) cf.		adult	parasitoids	Orobanche minor	flowers		Bulgaria	near Lozenets, 43.781074, 27.703701	A. Matis, phot.	31.05.2017
Arthropoda	Hymenoptera	Eulophidae	Eulophidae sp. 1		adult	parasitoids	Orobanche hederae	flowers		Georgia	Cheremi	R. Piwowarczyk	21.08.	https://www.inaturalist.org/observations/313132083
Arthropoda	Hymenoptera	Formicidae	Anoplolepis sp. cf.		adult	omnivorous	Hyobanche sanguinea	flowers		South Africa	Western Cape, Witteberg NR house trail	M. Villiers, phot.	2018-10-04	https://www.inaturalist.org/observations/18841621
Arthropoda	Hymenoptera	Formicidae	Camponotus fedtschenkoi Mayr, 1877		adult	omnivorous	Cistanche fissa	underground stem and tuber		Azerbaijan	Dash Salaghly	R. Piwowarczyk	2025-05-14
Arthropoda	Hymenoptera	Formicidae	Camponotus sp. 1		adult	omnivorous	Orobanche caryophyllacea	flowers	Galium	Armenia	Tasik SW	R. Piwowarczyk, phot.	2016-05-30
Arthropoda	Hymenoptera	Formicidae	Camponotus sp.		adult	omnivorous	Orobanche rapum-genistae	flowers	Genista	Italy	Sardinia, Nuoro, Su Biviu-gennantine S	R. Piwowarczyk, phot.	2011-04-29
Arthropoda	Hymenoptera	Formicidae	Camponotus sp. 2		adult	omnivorous	Conopholis americana	flowers		USA	Ohio, Kirtland	R. Kraus, phot.	2020-05-27	https://www.inaturalist.org/observations/47591609
Arthropoda	Hymenoptera	Formicidae	Camponotus sp.		adult	omnivorous	Orobanche alba	flowers		Russia	Dagestan, Ahtynskij rayon	A. Teimurov, phot.	2008-06-09	https://www.inaturalist.org/observations/66828852
Arthropoda	Hymenoptera	Formicidae	Cataglyphis aenescens (Nylander, 1849)		adult	omnivorous	Cistanche flava	flowers	Tamarix	Azerbaijan	Dashli Jalgan	R. Piwowarczyk	2025-05-17
Arthropoda	Hymenoptera	Formicidae	Cataglyphis aenescens (Nylander, 1849)		adult	omnivorous	Cistanche fissa	underground stem and tuber	Salsola	Azerbaijan	Bozdag	R. Piwowarczyk	2025-05-13
Arthropoda	Hymenoptera	Formicidae	Cataglyphis nodus (Brullé, 1832)		adult	omnivorous	Cistanche fissa	underground stem and tuber	Salsola	Azerbaijan	Mingachevir	R. Piwowarczyk	2025-05-14
Arthropoda	Hymenoptera	Formicidae	Cataglyphis nodus (Brullé, 1832)		adult	omnivorous	Cistanche fissa	underground stem and tuber	Salsola	Azerbaijan	Naftalan	R. Piwowarczyk	2025-05-08
Arthropoda	Hymenoptera	Formicidae	Cataglyphis nodus (Brullé, 1832)		adult	omnivorous	Cistanche fissa	underground stem and tuber	Salsola	Azerbaijan	Bozdag	R. Piwowarczyk	2025-05-13
Arthropoda	Hymenoptera	Formicidae	Crematogaster scutellaris (Olivier, 1792)		adult	omnivorous	Orobanche laxissima	flowers		Georgia	Cheremi	R. Piwowarczyk	2025-08-21
Arthropoda	Hymenoptera	Formicidae	Crematogaster sordidula (Nylander, 1849)		adult	omnivorous	Orobanche centaurina	flowers		Romania	Pădurea Dumbrăveni, Dobrogea, 43.976389 27.985876	A. Matis, phot.	2017-05-25
Arthropoda	Hymenoptera	Formicidae	Crematogaster sordidula (Nylander, 1849)		adult	omnivorous	Orobanche minor	flowers		Bulgaria	near Lozenets, 43.781074, 27.703701	A. Matis, phot.	2017-05-31
Arthropoda	Hymenoptera	Formicidae	Crematogaster sordidula (Nylander, 1849)		adult	omnivorous	Phelipanche purpurea	flowers		Romania	Pădurea Hagieni, Dobrogea	A. Matis, phot.	2018-05-19
Arthropoda	Hymenoptera	Formicidae	Crematogaster aberrans Forel, 1913 cf.		adult	omnivorous	Cistanche tubulosa	flowers		India	Virar West, Virar, Maharashtra	R. Shenai Jr., phot., det. A.V. Krutilin	2019-03-02	https://www.inaturalist.org/observations/55131442
Arthropoda	Hymenoptera	Formicidae	Crematogaster sp.		adult	omnivorous	Orobanche caryophyllacea	flowers	Galium	Armenia	Geghi	R. Piwowarczyk, phot.	2017-06-16
Arthropoda	Hymenoptera	Formicidae	Crematogaster sp. 1		adult	omnivorous	Epifagus virginiana	flowers	Fagus grandifolia	USA	Piedmont, Coastal Plain	Abbate & Campbell 2013	2013-09-01	https://doi.org/10.1656/058.012.0318
Arthropoda	Hymenoptera	Formicidae	Crematogaster sp. 2		adult	omnivorous	Hyobanche sanguinea	flowers		South Africa	Western Cape, Cape of Good Hope Nature Reserve	G. Laidler, phot.	2023-10-20	https://www.inaturalist.org/observations/190928973
Arthropoda	Hymenoptera	Formicidae	Crematogaster sp. 3		adult	omnivorous	Orobanche gigantea	flowers		Kazakhstan	western spurs of the Kyrgyz ridge, Botamoinak mountains in the vicinity of Taraz	A. Kovalchuk, phot.	2017-05-19	https://www.plantarium.ru/lang/en/page/image/id/535088.html
Arthropoda	Hymenoptera	Formicidae	Dolichoderus quadripunctatus (Linnaeus, 1771)		adult	omnivorous	Orobanche hederae	flowers	Hedera	Georgia	Cheremi	R. Piwowarczyk	2025-08-21	https://www.inaturalist.org/observations/313850320#activity_identification_8551346f-6dab-4d22-90d6-d190f4db9d16
Arthropoda	Hymenoptera	Formicidae	Dolichoderus quadripunctatus (Linnaeus, 1771)		adult	omnivorous	Orobanche laxissima	flowers		Georgia	Cheremi	R. Piwowarczyk	2025-08-21
Arthropoda	Hymenoptera	Formicidae	Dolichoderus quadripunctatus (Linnaeus, 1771)		adult	omnivorous	Orobanche laxissima	flowers	Punica granatum	Georgia	Signaghi NE	R. Piwowarczyk	2025-08-22	https://www.inaturalist.org/observations/313852240
Arthropoda	Hymenoptera	Formicidae	Dolichoderus quadripunctatus (Linnaeus, 1771)		adult	omnivorous	Orobanche laxissima	flowers		Georgia	Nekresi	R. Piwowarczyk	2025-08-22	https://www.inaturalist.org/observations/313851376
Arthropoda	Hymenoptera	Formicidae	Dolichoderus quadripunctatus (Linnaeus, 1771)		adult	omnivorous	Orobanche hederae	flowers	Hedera	Georgia	Nekresi	R. Piwowarczyk	2025-08-22
Arthropoda	Hymenoptera	Formicidae	Formica fusca Linnaeus, 1758		adult	omnivorous	Orobanche lucorum	flowers		Sweden	Timmersdala	alpakkan, phot.	2022-07-08	https://www.inaturalist.org/observations/125283534
Arthropoda	Hymenoptera	Formicidae	Formica fusca Linnaeus, 1758		adult	omnivorous	Orobanche laxissima	flowers	Hedera	Georgia	Nekresi	R. Piwowarczyk	2025-08-22
Arthropoda	Hymenoptera	Formicidae	Formica gagates/picea complex		adult	omnivorous	Orobanche reticulata	flowers		Romania	Cheile Nerei, 44.860002 21.817321	A. Matis, phot.	2023-06-11
Arthropoda	Hymenoptera	Formicidae	Formica japonica Motschoulsky, 1866		adult	omnivorous	Aeginetia indica	flowers	Miscantus sinensis	Japan	Ohnan, Shimane Prefecture	Watazu et al.	2023-09-03	Watazu T, Hiraiwa MK, Ushimaru A, Hosakad T (2025) Pollinator is a housemate: Aeginetia indica, a parasite on Miscanthus sinensis, is pollinated by Ceratina bees nesting in its host. Plant Species Biology 40: 266–273. https://doi.org/10.1111/1442-1984.70005
Arthropoda	Hymenoptera	Formicidae	Formica lugubris Zetterstedt, 1838		adult	omnivorous	Lathraea clandestina	flowers		UK	St Andrews	Prys-Jones & Willmer 1992	04.-05.1982,1984	https://doi.org/10.1111/j.1095-8312.1992.tb00650.x
Arthropoda	Hymenoptera	Formicidae	Formica sp.		adult	omnivorous	Orobanche teucrii	flowers	Teucrium	Italy	Provincia di Bergamo	M. Sicker, phot., det. A.V. Krutilin	2023-06-11	https://www.inaturalist.org/observations/167254610
Arthropoda	Hymenoptera	Formicidae	Formica sp.		adult	omnivorous	Orobanche lutea	flowers	Medicago	Armenia	Tasik SW	R. Piwowarczyk, phot.	2016-05-30
Arthropoda	Hymenoptera	Formicidae	Formica sp.		adult	omnivorous	Orobanche kurdica	flowers	Prangos ferulacea	Armenia	between Karmrashen and Goghtanik	R. Piwowarczyk, phot.	2017-06-20
Arthropoda	Hymenoptera	Formicidae	Formica sp.		adult	omnivorous	Cistanche phelypaea subsp. lutea	flowers	Salsola genistoides Juss. ex Poir.	Spain	Almeria, Tabernas SW	R. Piwowarczyk, phot.	2009-04-24
Arthropoda	Hymenoptera	Formicidae	Formica rufibarbis complex		adult	omnivorous	Orobanche coerulescens	flowers	Artemisia campestris	Poland	Pasturka	R. Piwowarczyk, phot.	2008-06-10
Arthropoda	Hymenoptera	Formicidae	Leptothorax acervorum (Fabricius, 1793)		adult	omnivorous	Lathraea clandestina	flowers		UK		Prys-Jones & Willmer 1992	04.-05.1982,1984	https://doi.org/10.1111/j.1095-8312.1992.tb00650.x
Arthropoda	Hymenoptera	Formicidae	Lasius cf. emarginatus (Olivier, 1792)		adult	omnivorous	Orobanche reticulata	stem		Romania	Șuncuiuș Gorge	A. Matis, phot.	2025-05-21
Arthropoda	Hymenoptera	Formicidae	Lasius flavus (Fabricius, 1782)		adult	omnivorous	Orobanche centaurina	underground stem and tuber	Centaurea scabiosa	Poland	Łagów	R. Piwowarczyk & K. Ruraż	2022-07-17
Arthropoda	Hymenoptera	Formicidae	Lasius flavus clade		adult	omnivorous	Phelipanche ramosa	underground stem and tuber	Solanum lycopersicon	Poland	Szewce	R. Piwowarczyk, phot.	2017-10-07
Arthropoda	Hymenoptera	Formicidae	Lasius niger (Linnaeus, 1758)		adult	omnivorous	Orobanche centaurina	flowers	Centaurea scabiosa	Poland	Łagów	R. Piwowarczyk & K. Ruraż	2022-07-17
Arthropoda	Hymenoptera	Formicidae	Lasius niger (Linnaeus, 1758)		adult	omnivorous	Orobanche elatior	flowers		UK	Amesbury, Wiltshire	Jones 1991		Jones M (1991) Studies on the pollination of Orobanche species in the British Isles. Eberhard-Karls-Universität.
Arthropoda	Hymenoptera	Formicidae	Lasius niger (Linnaeus, 1758)		adult	omnivorous	Orobanche lutea	flowers	Medicago sativa	Poland	Dąbrowa Górnicza	K. Ruraż	2023-06-02
Arthropoda	Hymenoptera	Formicidae	Lasius niger (Linnaeus, 1758)		adult	omnivorous	Lathraea clandestina	flowers		UK		Prys-Jones & Willmer 1992	04.-05.1982,1984	https://doi.org/10.1111/j.1095-8312.1992.tb00650.x
Arthropoda	Hymenoptera	Formicidae	Lasius niger complex		adult	omnivorous	Orobanche caryophyllacea	flowers	Galium	Slovenia	Jezero, Podpec	A. Mihoric, phot.	2023-05-15	https://www.inaturalist.org/observations/162040150
Arthropoda	Hymenoptera	Formicidae	Lasius sp.		adult	omnivorous	Orobanche grossheimii	flowers	Cephalaria tchihatchewii	Armenia	Jermuk	R. Piwowarczyk, phot.	2017-06-22
Arthropoda	Hymenoptera	Formicidae	Lasius sp.		adult	omnivorous	Orobanche owerinii	flowers	Trifolium canescens	Georgia	Gudauri	R. Piwowarczyk, phot.	2015-07-16
Arthropoda	Hymenoptera	Formicidae	Lasius sp.		adult	omnivorous	Orobanche caryophyllacea	flowers	Galium verum	Georgia	Tbilisi, Turtle Lake	R. Piwowarczyk, phot.	2022-06-06
Arthropoda	Hymenoptera	Formicidae	Lasius sp.		adult	omnivorous	Orobanche alba	flowers	Salvia verticillata	Poland	Lasocin	R. Piwowarczyk, phot.	2005-07-15
Arthropoda	Hymenoptera	Formicidae	Lasius sp.		adult	omnivorous	Orobanche caryophyllacea	flowers	Galium verum	Poland	Łagiewniki near Busko Zdrój	R. Piwowarczyk, phot.	2021-06-13
Arthropoda	Hymenoptera	Formicidae	Lasius sp.		adult	omnivorous	Orobanche lutea	flowers	Medicago sativa	Poland	Długoszyn	R. Piwowarczyk, phot.	2013-06-14
Arthropoda	Hymenoptera	Formicidae	Lasius sp.		adult	omnivorous	Orobanche picridis	flowers	Picris hieracioides	Poland	Pęczelice, Mt Ostra	R. Piwowarczyk, phot.	2009-07-06
Arthropoda	Hymenoptera	Formicidae	Lasius sp.		adult	omnivorous	Orobanche canescens	flowers		Italy	Sardinia, Torre di Bari W	R. Piwowarczyk, phot.	2011-05-06
Arthropoda	Hymenoptera	Formicidae	Lasius sp.		adult	omnivorous	Orobanche reticulata	flowers	Carduus defloratus	Slovakia	Nizkie Tatra Mts, Ohiste	R. Piwowarczyk, phot.	2011-08-04
Arthropoda	Hymenoptera	Formicidae	Lasius sp.		adult	omnivorous	Orobanche teucrii	flowers	Teucrium montanum	Austria	Hundsheim	R. Piwowarczyk, phot.	2012-06-14
Arthropoda	Hymenoptera	Formicidae	Lasius sp.		adult	omnivorous	Orobanche gracilis	flowers	Anthyllis vulneraria L., Dorycnium pentaphyllum subsp. germanicum (Gremli) Gams	Austria	Hundsheim	R. Piwowarczyk, phot.	2012-06-14
Arthropoda	Hymenoptera	Formicidae	Lasius sp.		adult	omnivorous	Orobanche caryophyllacea	flowers	Galium verum	Poland	Gartatowice	R. Piwowarczyk, phot.	2009-06-04
Arthropoda	Hymenoptera	Formicidae	Lasius sp.		adult	omnivorous	Orobanche lutea	flowers	Medicago sativa	Poland	Lower Oder Valley	R. Piwowarczyk, phot.	2009-06-25
Arthropoda	Hymenoptera	Formicidae	Lasius sp.		adult	omnivorous	Aeginetia sinesis	flowers		Japan	Osaka, Kawachinagano	Coleoreteh, phot.	2023-07-16	https://www.inaturalist.org/observations/173482689
Arthropoda	Hymenoptera	Formicidae	Lepisiota caucasica (Emery, 1917)		adult	omnivorous	Cistanche fissa	flowers	Salsola	Azerbaijan	Mingachevir	R. Piwowarczyk	2025-05-14
Arthropoda	Hymenoptera	Formicidae	Messor caducus (Victor, 1839)		adult	omnivorous	Cistanche flava	flowers	Tamarix	Azerbaijan	Dashli Jalgan	R. Piwowarczyk	2025-05-17
Arthropoda	Hymenoptera	Formicidae	Messor caducus (Victor, 1839)		adult	omnivorous	Cistanche fissa	underground stem and tuber	Salsola	Azerbaijan	Bozdag	R. Piwowarczyk	2025-05-13
Arthropoda	Hymenoptera	Formicidae	Messor instabilis group		adult	omnivorous	Phelipanche sp.	flowers	Asteraceae	Azerbaijan	Goradil	R. Piwowarczyk, phot.	2024-05-06
Arthropoda	Hymenoptera	Formicidae	Myrmica rubra (Linnaeus, 1758)		adult	omnivorous	Orobanche caryophyllacea	flowers	Galium verum	Poland	Łagiewniki near Busko Zdrój	R. Piwowarczyk & K. Ruraż	2024-06-01
Arthropoda	Hymenoptera	Formicidae	Myrmica ruginodis Nylander, 1846		adult	omnivorous	Orobanche gamosepala	flowers	Geranium psilostemon	Georgia	Bakuriani	R. Piwowarczyk	2022-06-13
Arthropoda	Hymenoptera	Formicidae	Myrmica ruginodis Nylander, 1846		adult	omnivorous	Lathraea clandestina	flowers		UK		Prys-Jones & Willmer 1992	04.-05.1982,1984	https://doi.org/10.1111/j.1095-8312.1992.tb00650.x
Arthropoda	Hymenoptera	Formicidae	Myrmica ruginodis Nylander, 1846 cf.		adult	omnivorous	Orobanche flava	flowers		Romania	Ceahlău, 46.925777 25.922023	A. Matis, phot.	2020-07-05
Arthropoda	Hymenoptera	Formicidae	Myrmica ruginodis Nylander, 1846		adult	omnivorous	Orobanche lutea	flowers	Medicago sativa	Poland	Dąbrowa Górnicza	K. Ruraż	2023-06-02
Arthropoda	Hymenoptera	Formicidae	Myrmica taediosa Bolton, 1995		adult	omnivorous	Phacellanthus tubiflorus	whole plant or parts		Japan	Awakura, Fujinomiya City, Shizuoka Prefecture	K. Suetsugu, 2017	08-09.2011-2014	https://doi.org/10.1111/nph.14859
Arthropoda	Hymenoptera	Formicidae	Myrmica sp.		adult	omnivorous	Orobanche alba	flowers		Ireland	Burren	Jones 1991		Jones M (1991) Studies on the pollination of Orobanche species in the British Isles. Eberhard-Karls-Universität.
Arthropoda	Hymenoptera	Formicidae	Myrmica sp.		adult	omnivorous	Orobanche salviae	flowers		Croatia	Brestovac	M. Doboš, phot., det. A.V. Krutilin	2020-08-09	https://www.inaturalist.org/observations/55966591
Arthropoda	Hymenoptera	Formicidae	Myrmica sp.		adult	omnivorous	Orobanche caryophyllacea	flowers	Galium verum	Poland	Łagiewniki near Busko Zdrój	R. Piwowarczyk, phot.	2021-06-13
Arthropoda	Hymenoptera	Formicidae	Myrmica sp.		adult	omnivorous	Orobanche elatior	flowers	Centaurea scabiosa	Poland	Baldram	R. Piwowarczyk, phot.	2010-07-07
Arthropoda	Hymenoptera	Formicidae	Myrmica sp.		adult	omnivorous	Orobanche caryophyllacea	flowers	Galium verum	Poland	Gartatowice	R. Piwowarczyk, phot.	2009-06-04
Arthropoda	Hymenoptera	Formicidae	Myrmica sp.		adult	omnivorous	Conopholis americana	flowers		USA	Connecticut, Guilford	S. Mayo, phot.	2024-05-17	https://www.inaturalist.org/observations/216911693
Arthropoda	Hymenoptera	Formicidae	Myrmica sp. 1		adult	omnivorous	Conopholis americana	flowers		USA	New UK National Scenic Trail, Hadley, MA	J. Stephens, phot.	2024-05-26	https://www.inaturalist.org/observations/218488818
Arthropoda	Hymenoptera	Formicidae	Myrmicaria cf.		adult	omnivorous	Hyobanche sanguinea	flowers		South Africa	West Coast National Park, West Coast, Western Cape	F. Riegel, phot.	2019-09-19	https://www.inaturalist.org/observations/35880838
Arthropoda	Hymenoptera	Formicidae	Nylanderia sp.		adult	omnivorous	Epifagus virginiana	fruits/seeds		USA	New York, US	M. Zitser, phot.	2024-09-01	https://www.inaturalist.org/observations/244317492
Arthropoda	Hymenoptera	Formicidae	Pheidole fervida Smith, 1874		adult	omnivorous	Phacellanthus tubiflorus	flowers, stem		Japan	Awakura, Fujinomiya City, Shizuoka Prefecture	K. Suetsugu, 2017	08-09.2011-2014	https://doi.org/10.1111/nph.14859
Arthropoda	Hymenoptera	Formicidae	Pheidole koshewnikovi Ruzsky, 1905		adult	omnivorous	Cistanche fissa	underground stem and tuber	Salsola	Azerbaijan	Qobustan N	R. Piwowarczyk	2024-04-30
Arthropoda	Hymenoptera	Formicidae	Pheidole koshewnikovi Ruzsky, 1905		adult	omnivorous	Cistanche fissa	flowers, stem	Salsola	Azerbaijan	steppa Shirvan 1	R. Piwowarczyk	2024-05-03
Arthropoda	Hymenoptera	Formicidae	Pheidole koshewnikovi Ruzsky, 1905		adult	omnivorous	Cistanche fissa	flowers, stem	Salsola	Azerbaijan	steppa Shirvan 2	R. Piwowarczyk	2024-05-03
Arthropoda	Hymenoptera	Formicidae	Pheidole koshewnikovi Ruzsky, 1905		adult	omnivorous	Cistanche fissa	flowers, stem	Salsola	Azerbaijan	Mingachevir	R. Piwowarczyk	2025-05-14
Arthropoda	Hymenoptera	Formicidae	Pheidole sp.		adult	omnivorous	Cistanche sp.	flowers		Azerbaijan	Cengi	R. Piwowarczyk	2025-05-16
Arthropoda	Hymenoptera	Formicidae	Plagiolepis pallescens Forel, 1889		adult	omnivorous	Cistanche fissa	flowers	Salsola	Azerbaijan	Qobustan N	R. Piwowarczyk	2024-04-30
Arthropoda	Hymenoptera	Formicidae	Plagiolepis perperamus Salata, Borowiec & Radchenko, 2018		adult	omnivorous	Cistanche flava	flowers	Tamarix	Azerbaijan	Dashli Jalgan	R. Piwowarczyk	2025-05-17
Arthropoda	Hymenoptera	Formicidae	Plagiolepis sp. 1		adult	omnivorous	Orobanche caryophyllacea	flowers		Armenia	Karut	R. Piwowarczyk, phot.	2017-06-16
Arthropoda	Hymenoptera	Formicidae	Plagiolepis sp.		adult	omnivorous	Phelipanche nana	flowers	Caucalis platycarpos	Georgia	Tbilisi, Rike park	R. Piwowarczyk, phot.	2022-06-03
Arthropoda	Hymenoptera	Formicidae	Plagiolepis sp.		adult	omnivorous	Orobanche minor	flowers	Campanula	Montenegro	NE of Petrovac, Novoselje NE	R. Piwowarczyk, phot.	2015-05-04
Arthropoda	Hymenoptera	Formicidae	Plagiolepis sp.		adult	omnivorous	Orobanche leptantha (O. icterica)	flowers	Centaurea	Spain	Calpe, Penyal d'Ifac Natural Park	R. Piwowarczyk, phot.	2009-04-28
Arthropoda	Hymenoptera	Formicidae	Plagiolepis sp.		adult	omnivorous	Orobanche reticulata	stem		Romania	Crisul Repede Gorge	A. Matis, phot.	2025-05-21
Arthropoda	Hymenoptera	Formicidae	Pogonomyrmex sp.		adult	omnivorous	Aphyllon cooperi			USA	California, Imperial County	F. Melgert & C. Hoegen	2024-03-18	https://www.inaturalist.org/observations/203042093#activity_comment_52b07b1f-9dd6-4ef9-a744-6d51eb53d2be
Arthropoda	Hymenoptera	Formicidae	Prenolepis imparis (Say, 1836)		adult	anthophylous	Epifagus virginiana	flowers	Fagus grandifolia	USA	Piedmont, Coastal Plain	Abbate & Campbell 2013	2013-09-01	https://doi.org/10.1656/058.012.0318
Arthropoda	Hymenoptera	Formicidae	Prenolepis cf. imparis (Say, 1836)		adult	omnivorous	Epifagus virginiana	flowers		USA	Abbeville County, S.C.	K. R. Fleming, phot.	2006-10-13	https://www.inaturalist.org/observations/146781260
Arthropoda	Hymenoptera	Formicidae	Formicinae		adult	omnivorous	Orobanche centaurina	flowers		Romania	Pădurea Dumbrăveni, Dobrogea, 43.976463 27.985353	A. Matis, phot.	2017-06-02
Arthropoda	Hymenoptera	Formicidae	Tapinoma subboreale Seifert, 2012		adult	omnivorous	Orobanche lutea	flowers	Medicago falcata	Poland	Chęciny	R. Piwowarczyk	2023-05-29
Arthropoda	Hymenoptera	Formicidae	Tapinoma sp.		adult	omnivorous	Orobanche densiflora	flowers		Spain	Cadiz	C. de Vega, phot.	2011-04-08	https://www.inaturalist.org/observations/155300480
Arthropoda	Hymenoptera	Formicidae	Temnothorax crasecundus Seifert & Csösz, 2015		adult	omnivorous	Orobanche laxissima	flowers	Hedera	Georgia	Nekresi	R. Piwowarczyk	2025-08-22
Arthropoda	Hymenoptera	Formicidae	Temnothorax unifasciatus (Latreille, 1798) cf.		adult	omnivorous	Orobanche caryophyllacea	flowers		Romania	Vârful Rol, 45.019819 21.763237	A. Matis, phot.	2023-06-12
Arthropoda	Hymenoptera	Formicidae	Tetramorium cf. aegeum Radchenko, 1992		adult	omnivorous	Cistanche fissa	flowers	Salsola	Azerbaijan	Mingachevir	R. Piwowarczyk	2025-05-14
Arthropoda	Hymenoptera	Formicidae	Tetramorium aegeum Radchenko, 1992		adult	omnivorous	Cistanche fissa	flowers	Salsola	Azerbaijan	Dash Salaghly	R. Piwowarczyk	2025-05-14
Arthropoda	Hymenoptera	Formicidae	Tetramorium caucasicum Wagner et al., 2017		adult	omnivorous	Phelipanche arenaria	flowers	Artemisia lerchiana	Georgia	near Likani	R. Piwowarczyk	2022-06-16
Arthropoda	Hymenoptera	Formicidae	Tetramorium ferox Ruzsky, 1903		adult	omnivorous	Cistanche fissa	flowers	Salsola	Azerbaijan	Yenikand	R. Piwowarczyk	2025-05-10
Arthropoda	Hymenoptera	Formicidae	Tetramorium immigrans Santschi, 1927		adult	omnivorous	Cistanche fissa	flowers	Salsola	Azerbaijan	Qobustan N	R. Piwowarczyk	2024-04-30
Arthropoda	Hymenoptera	Formicidae	Tetramorium immigrans Santschi, 1927		adult	omnivorous	Cistanche flava	flowers	Tamarix	Azerbaijan	Suraabad	R. Piwowarczyk	2024-05-06
Arthropoda	Hymenoptera	Formicidae	Tetramorium immigrans Santschi, 1927		adult	omnivorous	Cistanche fissa	flowers, stem	Salsola	Azerbaijan	Xizi	R. Piwowarczyk	2024-05-01
Arthropoda	Hymenoptera	Formicidae	Tetramorium immigrans Santschi, 1927		adult	omnivorous	Cistanche fissa	flowers, stem	Salsola	Azerbaijan	steppa Shirvan 1	R. Piwowarczyk	2024-05-03
Arthropoda	Hymenoptera	Formicidae	Tetramorium immigrans Santschi, 1927		adult	omnivorous	Cistanche fissa	flowers, stem	Salsola	Azerbaijan	steppa Shirvan 2	R. Piwowarczyk	2024-05-03
Arthropoda	Hymenoptera	Formicidae	Tetramorium impurum (Foerster, 1850)		adult	omnivorous	Phelipanche arenaria	flowers	Artemisia campestris	Poland	Pasturka	R. Piwowarczyk	2025-07-30
Arthropoda	Hymenoptera	Formicidae	Formicidae sp. 1		adult	omnivorous	Orobanche alba	flowers	Thymus	Armenia	Tatul, Mt Arteni	R. Piwowarczyk, phot.	2017-06-11
Arthropoda	Hymenoptera	Formicidae			adult	omnivorous	Phelipanche cernua	flowers	Lactuca	Armenia	between Nerkin Giratagh and Verin Giratagh	R. Piwowarczyk, phot.	2017-06-15
Arthropoda	Hymenoptera	Formicidae			adult	omnivorous	Cistanche phelypaea subsp. phelypaea	flowers	Arthrocnemum macrostachyum (Moric.) K. Koch, Limoniastrum monopetalum (L.) Boiss., Sarcocornia fruticosa (L.) A.J. Scott and Suaeda vera Forssk. ex J.F. Gmel.	Spain	Algarve, Alvor SW	R. Piwowarczyk, phot.	2009-04-24
Arthropoda	Hymenoptera	Formicidae			adult	omnivorous	Orobanche lutea	flowers	Medicago sativa	Poland	Gartatowice	R. Piwowarczyk, phot.	2009-06-04
Arthropoda	Hymenoptera	Formicidae	Formicinae		adult	omnivorous	Cistanche lutea	flowers		Spain	Almeria	T. Arbault, phot.	2018-05-03
Arthropoda	Hymenoptera	Formicidae			adult	omnivorous	Christisonia	flowers		Sri Lanka	Medadumbara	Harrison R, phot.	2025-06-12	https://www.inaturalist.org/observations/290192451
Arthropoda	Hymenoptera	Formicidae	Myrmicinae		adult	omnivorous	Phelipanche nana	flowers	Plantago	Montenegro	Bar	R. Piwowarczyk, phot.	2015-05-05
Arthropoda	Hymenoptera	Formicidae	Myrmicinae sp. 1		adult	omnivorous	Aphyllon fasciculatum	flowers		USA	Illinois, Lake County	G. Fessler, phot.	2022-06-01	https://www.inaturalist.org/observations/122221491
Arthropoda	Hymenoptera	Formicidae	Myrmicinae sp. 2		adult	omnivorous	Aeginetia indica	flowers		Taiwan	Yilan	Ilantzou, phot.	2022-09-26	https://www.inaturalist.org/observations/136580334
Arthropoda	Hymenoptera	Formicidae	Myrmicinae		adult	omnivorous	Conopholis americana	flowers		USA	Tennessee, Cherokee National Forest, Shady Valley	Spacedoutside, phot.	2021-05-20	https://www.inaturalist.org/observations/79557132
Arthropoda	Hymenoptera	Formicidae	Myrmicinae		adult	omnivorous	Cistanche fissa	flowers		Israel	HaDarom	Theodore, phot.	2023-03-17	https://www.inaturalist.org/observations/155865277
Arthropoda	Hymenoptera	Formicidae	Myrmicinae		adult	omnivorous	Cistanche rosea	flowers		Oman	Khor Rori	J. Bom, phot.	2020-02-24	https://www.inaturalist.org/observations/49227571
Arthropoda	Hymenoptera	Formicidae	Myrmicinae		adult	omnivorous	Phacellanthus tubiflorus	flowers						https://elementy.ru/images/kartinka_dnya/picture_of_the_day_phacellanthus_tubiflorus_6.jpg
Arthropoda	Hymenoptera	Formicidae			adult	omnivorous	Orobanche boninsimae	flowers		Japan	Chichijima and Hahajima Islands	A. Nishimura & K. Takayama, 2022	03.-04.2018-2021	https://doi.org/10.1111/1442-1984.12389
Arthropoda	Hymenoptera	Formicidae			adult	omnivorous	Orobanche coerulescens	flowers		Japan	Chichijima and Hahajima Islands	A. Nishimura & K. Takayama, 2022	03.-04.2018-2021	https://doi.org/10.1111/1442-1984.12389
Arthropoda	Hymenoptera	Formicidae			adult	omnivorous	Christisonia hookeri	flowers		Taiwan	Miaoli TW	J. Hsieh, phot.	2023-08-01	https://www.inaturalist.org/observations/184119637
Arthropoda	Hymenoptera	Formicidae			adult	omnivorous	Lathraea squamaria	flowers		Slovenia	Verd	F. Walther, phot.	2023-05-07	https://www.inaturalist.org/observations/161953701
Arthropoda	Hymenoptera	Formicidae			adult	omnivorous	Orobanche colorata	flowers		Turkey	Hacettepe University, Beytepe Campus (Ankara, Turkey; 39°52′10″ N 32°44′06″ E)	Özenirler 2024	24.05.-01.06.2022	https://www.mdpi.com/2075-4450/15/12/929
Arthropoda	Hymenoptera	Formicidae			adult	omnivorous	Harveya squamosa	flowers		South Africa	Melkbosstrand	G. Alard, phot.	2023-09-23	https://www.inaturalist.org/observations/184496680
Arthropoda	Hymenoptera	Formicidae		1m	adult	omnivorous	Orobanche flava	flowers		Romania	Bucegi Mountains	A. Matis, phot.	2024-07-08
Arthropoda	Hymenoptera	Formicidae			adult	omnivorous	Phacellanthus tubiflorus	flowers		Japan	Yubari		2006-07-15	http://hhana.biz/photo.php?photo=2776
Arthropoda	Hymenoptera	Formicidae			adult	omnivorous	Phacellanthus tubiflorus	flowers						https://elementy.ru/images/kartinka_dnya/picture_of_the_day_phacellanthus_tubiflorus_6.jpg
Arthropoda	Hymenoptera	Halictidae			adult	anthophylous	Orobanche alba	flowers		Slovakia		Tóth et al. 2016		https://doi.org/10.3389/fpls.2016.00312
Arthropoda	Hymenoptera	Halictidae			adult	anthophylous	Orobanche alsatica	flowers		Slovakia		Tóth et al. 2016		https://doi.org/10.3389/fpls.2016.00312
Arthropoda	Hymenoptera	Halictidae			adult	anthophylous	Orobanche elatior	flowers		Slovakia		Tóth et al. 2016		https://doi.org/10.3389/fpls.2016.00312
Arthropoda	Hymenoptera	Halictidae			adult	anthophylous	Orobanche flava	flowers		Slovakia		Tóth et al. 2016		https://doi.org/10.3389/fpls.2016.00312
Arthropoda	Hymenoptera	Halictidae			adult	anthophylous	Orobanche reticulata	flowers		Slovakia		Tóth et al. 2016		https://doi.org/10.3389/fpls.2016.00312
Arthropoda	Hymenoptera	Halictidae			adult	anthophylous	Phelipanche ramosa	flowers		Slovakia		Tóth et al. 2016		https://doi.org/10.3389/fpls.2016.00312
Arthropoda	Hymenoptera	Halictidae			adult	anthophylous	Epifagus virginiana	flowers		USA	Walnut Hill Rd, West Chester, Pennsylvania, US	c_anstine25, phot.	2024-09-13	https://www.inaturalist.org/observations/241492963
Arthropoda	Hymenoptera	Halictidae	Halictus simplex Blüthgen, 1923	1f	adult	anthophylous	Orobanche caryophyllacea	flowers	Galium mollugo, G. verum	Poland	Kielce, Botanical Garden	K. Ruraż	2-3.06.2022
Arthropoda	Hymenoptera	Halictidae	Halictus sp.		adult	anthophylous	Orobanche crenata	flowers		Spain	Costa Brava, Fortià, Catalonia	J. Espigulé-Pons, phot.	2021-05-20
Arthropoda	Hymenoptera	Halictidae	Lasioglossum aeratum (Kirby, 1802)	2ff	adult	anthophylous	Phelipanche arenaria	flowers	Artemisia campestris	Poland	Zwierzyniec	K. Ruraż	2021-07-07
Arthropoda	Hymenoptera	Halictidae	Lasioglossum albipes (Fabricius, 1781)	4ff	adult	anthophylous	Orobanche alsatica	flowers	Peucedanum cervaria	Poland	Kielce, Mt Grabina 1	K. Ruraż	16-19.06.2022
Arthropoda	Hymenoptera	Halictidae	Lasioglossum albipes (Fabricius, 1781)	2ff	adult	anthophylous	Orobanche alsatica	flowers	Peucedanum cervaria	Poland	Kielce, Mt Grabina 2	K. Ruraż	2022-06-16
Arthropoda	Hymenoptera	Halictidae	Lasioglossum bluethgeni (Ebmer, 1971)	1f	adult	anthophylous	Orobanche laxissima	flowers		Russia	Novorossiysk, Abrau Reserve, 44.68°N, 37.67°E	A. Fateryga	2024-07-06
Arthropoda	Hymenoptera	Halictidae	Lasioglossum calceatum (Scopoli, 1763)	1f	adult	anthophylous	Orobanche caryophyllacea	flowers	Galium verum, G. mollugo	Poland	Łagiewniki near Busko Zdrój	R. Piwowarczyk	2021-06-13
Arthropoda	Hymenoptera	Halictidae	Lasioglossum caspicum (Morawitz, 1873)		adult	anthophylous	Orobanche bartlingii	flowers	Cachrys microcarpa	Georgia	Udabno NW	R. Piwowarczyk	2014-05-26
Arthropoda	Hymenoptera	Halictidae	Lasioglossum frigidum Sakagami & Ebmer, 1996		adult	anthophylous	Orobanche coerulescens	flowers		Japan	Chichijima and Hahajima Islands	A. Nishimura & K. Takayama, 2022	03.-04.2018-2021	https://doi.org/10.1111/1442-1984.12389
Arthropoda	Hymenoptera	Halictidae	Lasioglossum fulvicorne (Kirby, 1802)	1f	adult	anthophylous	Orobanche bartlingii	flowers	Seseli libanotis	Poland	Kielce, Botanical Garden	K. Ruraż	2022-06-22
Arthropoda	Hymenoptera	Halictidae	Lasioglossum fulvicorne (Kirby, 1802)	2ff	adult	anthophylous	Orobanche alsatica	flowers	Peucedanum cervaria	Poland	Kielce, Mt Grabina 1	K. Ruraż	16-19.06.2022
Arthropoda	Hymenoptera	Halictidae	Lasioglossum fulvicorne (Kirby, 1802)		adult	anthophylous	Orobanche alsatica	flowers	Peucedanum cervaria	Poland	Kielce, Mt Grabina 1	K. Ruraż	2024-05-30
Arthropoda	Hymenoptera	Halictidae	Lasioglossum glabriusculum (Morawitz, 1872)	1f	adult	anthophylous	Orobanche lutea	flowers	Medicago falcata	Poland	Peczelice, Mt Ostra	K. Ruraż	2023-06-02
Arthropoda	Hymenoptera	Halictidae	Lasioglossum glabriusculum (Morawitz, 1872)	1f	adult	anthophylous	Orobanche laxissima	flowers		Russia	Novorossiysk, Abrau Reserve, 44.67°N, 37.59°E	A. Fateryga	2024-07-07
Arthropoda	Hymenoptera	Halictidae	Lasioglossum interruptum (Panzer, 1798)		adult	anthophylous	Orobanche caryophyllacea	flowers	Galium verum	Armenia	Artavan NW	R. Piwowarczyk	2016-05-27
Arthropoda	Hymenoptera	Halictidae	Lasioglossum laticeps (Schenck, 1869)	7ff	adult	anthophylous	Phelipanche arenaria	flowers	Artemisia campestris	Poland	Młyny	R. Piwowarczyk, K. Ruraż	2022-06-23
Arthropoda	Hymenoptera	Halictidae	Lasioglossum longirostre (Morawitz, 1876)	1f	adult	anthophylous	Orobanche amoena	flowers	Artemisia	Kazakhstan	Almaty Province, 3 km NW Kokpek	A. Fateryga	2024-05-19
Arthropoda	Hymenoptera	Halictidae	Lasioglossum majus (Nylander, 1852)	3ff	adult	anthophylous	Orobanche alsatica	flowers	Peucedanum cervaria	Poland	Kielce, Mt Grabina 1	K. Ruraż	16-19.06.2022
Arthropoda	Hymenoptera	Halictidae	Lasioglossum marginatum (Brullé, 1832)		adult	anthophylous	Phelipanche libanotica	flowers	Prunus fenzliana	Armenia	Artavan NW	R. Piwowarczyk	2016-05-27
Arthropoda	Hymenoptera	Halictidae	Lasioglossum marginellum (Schenck, 1853)	1f	adult	anthophylous	Orobanche alba	flowers	Thymus	Russia	Dagestan, Gubden	A. Fateryga	2022-06-02
Arthropoda	Hymenoptera	Halictidae	Lasioglossum morio (Fabricius, 1793)	1f	adult	anthophylous	Orobanche centaurina	flowers	Centaurea scabiosa	Poland	Łagów	R. Piwowarczyk, K. Ruraż	17,19. 07.2022
Arthropoda	Hymenoptera	Halictidae	Lasioglossum morio (Fabricius, 1793)	1f	adult	anthophylous	Phelipanche arenaria	flowers	Artemisia campestris	Poland	Młyny	R. Piwowarczyk, K. Ruraż	2022-06-23
Arthropoda	Hymenoptera	Halictidae	Lasioglossum morio (Fabricius, 1793)	1f	adult	anthophylous	Phelipanche arenaria	flowers	Artemisia campestris	Poland	Zwierzyniec	K. Ruraż	2021-07-07
Arthropoda	Hymenoptera	Halictidae	Lasioglossum morio (Fabricius, 1793)	1f	adult	anthophylous	Orobanche bartlingii	flowers	Seseli libanotis	Poland	Podzamcze near Ogrodzieniec	R. Piwowarczyk	2009-07-04
Arthropoda	Hymenoptera	Halictidae	Lasioglossum morio (Fabricius, 1793)	1f	adult	anthophylous	Orobanche picridis	flowers	Picris hieracioides	Poland	Pasturka	R. Piwowarczyk, K. Ruraż	2022-06-23
Arthropoda	Hymenoptera	Halictidae	Lasioglossum morio (Fabricius, 1793)	1f	adult	anthophylous	Orobanche caryophyllacea	flowers	Galium mollugo, G. verum	Poland	Kielce, Botanical Garden	K. Ruraż	2-3.06.2022
Arthropoda	Hymenoptera	Halictidae	Lasioglossum morio (Fabricius, 1793)	3ff	adult	anthophylous	Orobanche alsatica	flowers	Peucedanum cervaria	Poland	Kielce, Mt Grabina 1	K. Ruraż	16-19.06.2022
Arthropoda	Hymenoptera	Halictidae	Lasioglossum morio (Fabricius, 1793)	1f	adult	anthophylous	Orobanche lutea	flowers	Medicago falcata	Poland	Peczelice, Mt Ostra	K. Ruraż	2023-06-02
Arthropoda	Hymenoptera	Halictidae	Lasioglossum morio (Fabricius, 1793)	2f, 2m	adult	anthophylous	Orobanche laxissima	flowers		Russia	Novorossiysk, Abrau Reserve, 44.68°N, 37.67°E	A. Fateryga	2024-07-06
Arthropoda	Hymenoptera	Halictidae	Lasioglossum morio (Fabricius, 1793)	4f, 2m	adult	anthophylous	Orobanche laxissima	flowers		Russia	Novorossiysk, Abrau Reserve, 44.67°N, 37.59°E	A. Fateryga	2024-07-07
Arthropoda	Hymenoptera	Halictidae	Lasioglossum nitidulum (Fabricius, 1804)	1f	adult	anthophylous	Orobanche bartlingii	flowers	Seseli libanotis	Poland	Podzamcze near Ogrodzieniec	R. Piwowarczyk	2009-07-04
Arthropoda	Hymenoptera	Halictidae	Lasioglossum pauxillum (Schenck, 1853)	1f	adult	anthophylous	Phelipanche arenaria	flowers	Artemisia campestris	Poland	Młyny	R. Piwowarczyk, K. Ruraż	2022-06-23
Arthropoda	Hymenoptera	Halictidae	Lasioglossum pauxillum (Schenck, 1853)	2ff	adult	anthophylous	Orobanche bartlingii	flowers	Seseli libanotis	Poland	Kielce, Botanical Garden	K. Ruraż	2022-06-22
Arthropoda	Hymenoptera	Halictidae	Lasioglossum punctatissimum (Schenck, 1853)	1f	adult	anthophylous	Orobanche picridis	flowers	Picris hieracioides	Poland	Pasturka	R. Piwowarczyk, K. Ruraż	2022-06-23
Arthropoda	Hymenoptera	Halictidae	Lasioglossum punctatissimum (Schenck, 1853)	1f	adult	anthophylous	Orobanche dagestanica	flowers	Lophiolepis horrida	Russia	Dagestan, 5 km NNW Chirag	A. Fateryga	2023-06-25
Arthropoda	Hymenoptera	Halictidae	Lasioglossum quadrinotatum (Kirby, 1802)	1f	adult	anthophylous	Orobanche bartlingii	flowers	Seseli libanotis	Poland	Kielce, Botanical Garden	K. Ruraż	2022-06-22
Arthropoda	Hymenoptera	Halictidae	Lasioglossum sexnotatum (Kirby, 1802)	1f	adult	anthophylous	Orobanche alsatica	flowers	Peucedanum cervaria	Poland	Kielce, Botanical Garden	K. Ruraż	14-15.06.2022
Arthropoda	Hymenoptera	Halictidae	Lasioglossum zonulum (Smith, 1848)		adult	anthophylous	Orobanche alsatica	flowers	Peucedanum cervaria	Poland	Kielce, Mt. Grabina	R. Piwowarczyk	2020-06-19
Arthropoda	Hymenoptera	Halictidae	Lasioglossum sp.		adult	anthophylous	Orobanche pancicii	flowers		Hungary		D. Schmidt, phot.	2016-06-01
Arthropoda	Hymenoptera	Halictidae	Lasioglossum sp.		adult	anthophylous	Orobanche artemisiae-campestris	flowers	Artemisia	North Macedonia	Strumica, Ograzden	Z. Nikolov, phot.	2012-06-03
Arthropoda	Hymenoptera	Halictidae	Rophites hartmanni Friese, 1902	1f	adult	anthophylous	Phelipanche arenaria	flowers	Artemisia campestris	Poland	Pasturka	R. Piwowarczyk	2014-07-01
Arthropoda	Hymenoptera	Halictidae	Rophites hartmanni Friese, 1902	1m	adult	anthophylous	Phelipanche arenaria	flowers	Artemisia campestris	Poland	Zwierzyniec	R. Piwowarczyk	2020-07-12
Arthropoda	Hymenoptera	Halictidae	Rophites quinquespinosus Spinola, 1808	3mm	adult	anthophylous	Phelipanche arenaria	flowers	Artemisia campestris	Poland	Zwierzyniec	R. Piwowarczyk	2020-07-12
Arthropoda	Hymenoptera	Halictidae	Halictus confusus Smith, 1853	1f	adult	anthophylous	Phelipanche arenaria	flowers	Artemisia campestris	Poland	Młyny	R. Piwowarczyk, K. Ruraż	2022-06-23
Arthropoda	Hymenoptera	Halictidae	Halictus subauratus (Rossi, 1792)	1f	adult	anthophylous	Phelipanche arenaria	flowers	Artemisia campestris	Poland	Zwierzyniec	K. Ruraż	2021-07-07
Arthropoda	Hymenoptera	Halictidae	Halictus tumulorum (Linnaeus, 1758)	1f	adult	anthophylous	Orobanche bartlingii	flowers	Seseli libanotis	Poland	Kielce, Botanical Garden	K. Ruraż	2022-06-22
Arthropoda	Hymenoptera	Halictidae	Halictus tumulorum (Linnaeus, 1758)	2ff	adult	anthophylous	Orobanche caryophyllacea	flowers	Galium mollugo, G. verum	Poland	Kielce, Botanical Garden	K. Ruraż	2-3.06.2022
Arthropoda	Hymenoptera	Halictidae	Sphecodes gibbus (Linnaeus, 1758)	1f	adult	anthophylous	Orobanche alsatica	flowers	Peucedanum cervaria	Poland	Kielce, Botanical Garden	K. Ruraż	14-15.06.2022
Arthropoda	Hymenoptera	Halictidae	Sphecodes gibbus (Linnaeus, 1758)	1f	adult	anthophylous	Orobanche alsatica	flowers	Peucedanum cervaria	Poland	Kielce, Mt Grabina 1	K. Ruraż	16-19.06.2022
Arthropoda	Hymenoptera	Halictidae			adult	anthophylous	Orobanche cumana	flowers	Helianthus annuus	Spain	Cordoba	Rodríguez-Ojeda et al. 2013	1905-06-30	Rodríguez-Ojeda MI, Fernández-Martínez JM, Velasco L, Pérez-Vich B (2013) Extent of cross-fertilization in Orobanche cumana Wallr. Biologia Plantarum 57: 559–562 (2013). https://doi.org/10.1007/s10535-012-0301-1
Arthropoda	Hymenoptera	Ichneumonidae	Heteropelma megarthrum (Ratzeburg, 1848)		adult	anthophylous	Orobanche bartlingii	flowers	Seseli libanotis	Poland	Kielce, Botanical Garden	K. Ruraż	2022-06-22
Arthropoda	Hymenoptera	Ichneumonidae	Thymaris tener (Gravenhorst, 1829)		adult	anthophylous	Orobanche alsatica	flowers	Peucedanum cervaria	Poland	Kielce, Mt Grabina	K. Ruraż	16.06.2022
Arthropoda	Hymenoptera	Ichneumonidae			adult	parasitoids	Orobanche pancicii	flowers		Hungary		D. Schmidt, phot.	2016-06-01
Arthropoda	Hymenoptera	Ichneumonoidea	Ichneumonoidea sp. 1		adult	parasitoids	Orobanche laxissima	flowers		Georgia	Cheremi	R. Piwowarczyk	2025-02-02
Arthropoda	Hymenoptera	Megachilidae	Anthidium punctatum Latreille, 1809	1f	adult	anthophylous	Phelipanche arenaria	flowers	Artemisia campestris	Poland	Młyny	R. Piwowarczyk, K. Ruraż	2022-06-23
Arthropoda	Hymenoptera	Megachilidae	Ashmeadiella cactorum (Cockerell, 1897)		adult	anthophylous	Aphyllon pinorum	flowers		USA	Washington, Wenatchee National Forest	Ellis et al. 1999		Ellis MW, Taylor RJ, Harrod RJ (1999) The reproductive biology and host specificity of Orobanche pinorum Geyer (Orobanchaceae). Madroño 46: 7–12.
Arthropoda	Hymenoptera	Megachilidae	Chelostoma rapunculi (Lepeletier, 1841) cf.		adult	anthophylous	Orobanche centaurina	flowers		Romania	near Alecuș, Pajiștile lui Suciu , 46.310153 24.000220	A. Matis, phot.	2018-06-17
Arthropoda	Hymenoptera	Megachilidae	Dianthidium sp.		adult	anthophylous	Aphyllon arizonicum	flowers		USA	Sandy, Utah	W. Pearce, phot.	2024-06-30	https://www.inaturalist.org/observations/258217889; https://www.inaturalist.org/observations/258217888#activity_comment_f9bbeaf6-0534-4237-b0e2-e96c3665cf9b
Arthropoda	Hymenoptera	Megachilidae	Hoplitis adunca (Panzer, 1798)	1f	adult	anthophylous	Orobanche caryophyllacea	flowers	Galium mollugo, G. verum	Poland	Kielce, Botanical Garden	K. Ruraż	2-3.06.2022
Arthropoda	Hymenoptera	Megachilidae	Hoplitis adunca (Panzer, 1798)	1m	adult	anthophylous	Orobanche alsatica	flowers	Peucedanum cervaria	Poland	Kielce, Botanical Garden	K. Ruraż	14-15.06.2022
Arthropoda	Hymenoptera	Megachilidae	Hoplitis anthocopoides (Schenck, 1853)	1f, 1m	adult	anthophylous	Orobanche alsatica	flowers	Peucedanum cervaria	Poland	Kielce, Botanical Garden	K. Ruraż	14-15.06.2022
Arthropoda	Hymenoptera	Megachilidae	Osmia aurulenta (Panzer, 1799)	1f	adult	anthophylous	Orobanche alsatica	flowers	Peucedanum cervaria	Poland	Kielce, Botanical Garden	K. Ruraż	14-15.06.2022
Arthropoda	Hymenoptera	Megachilidae	Osmia aurulenta (Panzer, 1799)		adult	anthophylous	Orobanche lutea	flowers	Medicago falcata	Poland	Kielce, Botanical Garden	R. Piwowarczyk, phot.	2021-06-01
Arthropoda	Hymenoptera	Megachilidae	Osmia bicornis (Linnaeus, 1758)	1f	adult	anthophylous	Orobanche caryophyllacea	flowers	Galium mollugo, G. verum	Poland	Kielce, Botanical Garden	K. Ruraż	2-3.06.2022
Arthropoda	Hymenoptera	Megachilidae	Osmia exigua Cresson, 1878		adult	anthophylous	Aphyllon pinorum	flowers		USA	Washington, Wenatchee National Forest	Ellis et al. 1999		Ellis MW, Taylor RJ, Harrod RJ (1999) The reproductive biology and host specificity of Orobanche pinorum Geyer (Orobanchaceae). Madroño 46: 7–12.
Arthropoda	Hymenoptera	Megachilidae	tribe Osmiini, Osmia or Hoplitis		adult	anthophylous	Aphyllon fasciculatum	flowers		USA	WA, Along Hwy 243 SE of Priest Rapids Dam ca. 200 yds NW of 46.64135N 119.86538W - Grant Co.	R.L. Carr, phot.	2010-05-31	https://turnbullflora.ewu.edu/Orobanchaceae/Orobanche%20fasciculata.html
Arthropoda	Hymenoptera	Megachilidae	Anthidiini cf.		adult	anthophylous	Aphyllon corymbosum	flowers		USA	CA, Ellis Peak Trail, Placer County	K. Ueda, phot.	2011-09-11	https://www.inaturalist.org/observations/30852
Arthropoda	Hymenoptera	Melittidae	Dasypoda sp.	1f	adult	anthophylous	Phelipanche caesia	flowers	Artemisia	Azerbaijan	Xilmilli	R. Piwowarczyk	2024-05-09
Arthropoda	Hymenoptera	Platygastridae	Platygastridae sp. 1		adult	anthophylous	Orobanche alsatica	stem	Peucedanum cervaria	Poland	Kielce, Botanical Garden	K. Ruraż	06.2022
Arthropoda	Hymenoptera	Platygastroidea	Platygastroidea sp. 1		adult	parasitoids	Orobanche laxissima	flowers	Hedera	Georgia	Nekresi	R. Piwowarczyk	22.08.2025	https://www.inaturalist.org/observations/313132862
Arthropoda	Hymenoptera	Pompilidae	Arachnospila spissa (Schiødte, 1837)	2ff	adult	hemizoophagous	Orobanche alsatica	flowers	Peucedanum cervaria	Poland	Kielce, Mt Grabina 1	K. Ruraż	16-19.06.2022
Arthropoda	Hymenoptera	Pompilidae	Arachnospila spissa (Schiødte, 1837)	1f	adult	hemizoophagous	Orobanche alsatica	flowers	Peucedanum cervaria	Poland	Kielce, Mt Grabina 2	K. Ruraż	2022-06-16
Arthropoda	Hymenoptera	Pompilidae	Auplopus carbonarius (Scopoli, 1763) cf.		adult	hemizoophagous	Orobanche laxissima	flowers		Georgia	Cheremi	R. Piwowarczyk	2025-02-02
Arthropoda	Hymenoptera	Pompilidae	Pompilidae sp. 1		adult	hemizoophagous	Orobanche hederae	flowers	Hedera helix	Montenegro	Ulcinj, Old City, near museum	R. Piwowarczyk, phot.	2015-05-06
Arthropoda	Hymenoptera	Pteromalidae	Macroglenes penetrans (Kirby, 1800) [as Pirene penetrans]		adult	parasitoids	Orobanche elatior	flowers		UK	Barnack, Northamptonshire	Jones 1991
Arthropoda	Hymenoptera	Pteromalidae	Pteromalidae sp. 1		adult	parasitoids	Orobanche hederae	flowers		Georgia	Cheremi	R. Piwowarczyk	21.08.	https://www.inaturalist.org/observations/313132083
Arthropoda	Hymenoptera	Scelionidae	Telenomus chloropus (Thomson, 1861)		adult	anthophylous	Orobanche lutea	flowers	Medicago sativa	Poland	Dąbrowa Górnicza	K. Ruraż	2023-06-02
Arthropoda	Hymenoptera	Scelionidae	Trissolcus nigripedius Nakagawa, 1900		eggs	parasitoids	Orobanche arpica	flowers		Armenia	Ghazanchi E	R. Piwowarczyk	2017-07-22
Arthropoda	Hymenoptera	Scoliidae	Scolia sexmaculata (Müller, 1766)	5ff	adult	anthophylous	Phelipanche arenaria	flowers	Artemisia campestris	Poland	Pasturka	R. Piwowarczyk, K. Ruraż	2023-06-30
Arthropoda	Hymenoptera	Scoliidae	Scoliidae sp. 1		adult	anthophylous	Orobanche coerulescens	flowers		Japan	Chichijima and Hahajima Islands	A. Nishimura & K. Takayama, 2022	03.-04.2018-2021	https://doi.org/10.1111/1442-1984.12389
Arthropoda	Hymenoptera	Tenthredinidae	Athalia circularis (Klug, 1815)		adult	anthophylous	Orobanche alsatica	flowers	Peucedanum cervaria	Poland	Kielce, Mt Grabina	K. Ruraż	2022-06-20
Arthropoda	Hymenoptera	Tenthredinidae	Athalia circularis (Klug, 1815)		adult	anthophylous	Orobanche centaurina	flowers	Centaurea scabiosa	Poland	Łagów	R. Piwowarczyk & K. Ruraż	2022-07-17
Arthropoda	Hymenoptera	Tenthredinidae	Macrophya annulata (Geoffroy, 1785)		adult	hemizoophagous	Orobanche alsatica	flowers	Peucedanum cervaria	Poland	Kielce, Mt Grabina	K. Ruraż	16.06.2022
Arthropoda	Hymenoptera	Tenthredinidae	Macrophya montana (Scopoli, 1763)		adult	hemizoophagous	Orobanche alsatica	flowers	Peucedanum cervaria	Poland	Kielce, Mt Grabina	K. Ruraż	16.06.2022
Arthropoda	Hymenoptera	Tenthredinidae	Rhogogaster genistae Benson, 1947 / R. picta (Klug, 1817)		adult	hemizoophagous	Orobanche alsatica	flowers	Peucedanum cervaria	Poland	Kielce, Mt Grabina	K. Ruraż	2022-06-20
Arthropoda	Hymenoptera	Vespidae	Allodynerus rossii (Lepeletier, 1841)	1f	adult	anthophylous	Phelipanche arenaria	flowers	Artemisia campestris	Poland	Młyny	R. Piwowarczyk, K. Ruraż	2022-06-23
Arthropoda	Hymenoptera	Vespidae	Celonites tristiculus Kostylev, 1935	1f	adult	anthophylous	Orobanche amoena	flowers	Artemisia	Kazakhstan	Qonayev	liliyaabramova20, phot.	2025-05-07	https://www.inaturalist.org/people/liliyaabramova20
Arthropoda	Hymenoptera	Vespidae	Dolichovespula norwegica (Fabricius, 1781)		adult	anthophylous	Orobanche flava	flowers		Slovakia		Tóth et al. 2016		https://doi.org/10.3389/fpls.2016.00312
Arthropoda	Hymenoptera	Vespidae	Dolichovespula sp.		adult	anthophylous	Orobanche elatior	flowers		Switzerland		C. Bornand, phot.		https://www.infoflora.ch/en/flora/orobanche-elatior.html
Arthropoda	Hymenoptera	Vespidae	Dolichovespula sp.		adult	anthophylous	Orobanche haenseleri	flowers		Spain	Valle de Pineta, Parque Nacional de Ordesa y Monte Perdido, Huesca provice, Aragón Comunity	C. Lopez, phot.	2014-06-27	https://www.inaturalist.org/observations/761532
Arthropoda	Hymenoptera	Vespidae	Dolichovespula sp.		adult	anthophylous	Orobanche alba	flowers	Salvia verticillata	Poland	Lasocin	R. Piwowarczyk, phot.	2005-07-31
Arthropoda	Hymenoptera	Vespidae	Dolichovespula sp. (or Vespula)		adult	anthophylous	Orobanche beauverdii	flowers		France	Provence-Alpes-Côte d'Azur, La Grave	M. Rome, phot.	2023-07-07	https://www.inaturalist.org/observations/171515765
Arthropoda	Hymenoptera	Vespidae	Dolichovespula sylvestris (Scopoli, 1763)	f	adult	anthophylous	Orobanche ingens	flowers	Heracleum leskovii	Georgia	Shovi	R. Piwowarczyk	2019-07-18
Arthropoda	Hymenoptera	Vespidae	Dolichovespula sylvestris (Scopoli, 1763)		adult	anthophylous	Orobanche flava	flowers		Slovakia		Tóth et al. 2016		https://doi.org/10.3389/fpls.2016.00312
Arthropoda	Hymenoptera	Vespidae	Dolichovespula sylvestris (Scopoli, 1763)	1f	adult	anthophylous	Orobanche owerinii	flowers	Crepis sonchifolia	Russia	Dagestan, Shovkra	A. Fateryga & S. Svirin, phot.	2023-06-25
Arthropoda	Hymenoptera	Vespidae	Dolichovespula sylvestris (Scopoli, 1763)	1f	adult	anthophylous	Orobanche dagestanica	flowers	Lophiolepis horrida	Russia	Dagestan, Mt. Shalbuzdag	S. Svirin	2023-06-27
Arthropoda	Hymenoptera	Vespidae	Dolichovespula sylvestris (Scopoli, 1763)		adult	anthophylous	Orobanche gracilis	flowers		Spain	Puebla de Lillo, León	Acerobus, phot.	2023-05-29	https://www.inaturalist.org/observations/164469351
Arthropoda	Hymenoptera	Vespidae	Dolichovespula sylvestris (Scopoli, 1763)		adult	anthophylous	Orobanche flava	flowers	Petasites	Romania	Bucegi Mts	A. Matis, phot.	2024-07-08
Arthropoda	Hymenoptera	Vespidae	Dolichovespula sp.	f	adult	anthophylous	Orobanche gracilis	flowers		Albania	Lugina e ValbonesJ. Fahr, phot.	J. Fahr, phot.	2018-07-18	https://www.inaturalist.org/observations/17537482
Arthropoda	Hymenoptera	Vespidae	Eumenes pedunculatus (Panzer, 1799)	2ff	adult	anthophylous	Orobanche alsatica	flowers	Peucedanum cervaria	Poland	Kielce, Mt Grabina 1	K. Ruraż	16-19.06.2022
Arthropoda	Hymenoptera	Vespidae	Eumenes pedunculatus (Panzer, 1799)	1f	adult	anthophylous	Orobanche alsatica	flowers	Peucedanum cervaria	Poland	Kielce, Mt Grabina 2	K. Ruraż	2022-06-16
Arthropoda	Hymenoptera	Vespidae	Euodynerus velutinus Blüthgen, 1951	1m	adult	anthophylous	Orobanche alba	flowers	Thymus	Russia	Dagestan, Gubden	A. Fateryga	2022-06-02
Arthropoda	Hymenoptera	Vespidae	Polistes dominula (Christ, 1791)		adult	anthophylous	Orobanche alsatica	flowers	Peucedanum cervaria	Poland	Kielce, Mt. Grabina	R. Piwowarczyk	2020-06-19
Arthropoda	Hymenoptera	Vespidae	Polistes dominula (Christ, 1791)	2f	adult	anthophylous	Orobanche alba	flowers	Thymus	Russia	Dagestan, Gubden	A. Fateryga	2022-06-02
Arthropoda	Hymenoptera	Vespidae	Polistes dominula (Christ, 1791)	1f	adult	anthophylous	Orobanche centaurina	flowers	Centaurea salonitana	Crimea	Molochnoye	A. Fateryga	2018-05-26
Arthropoda	Hymenoptera	Vespidae	Polistes dominula (Christ, 1791)	2ff	adult	anthophylous	Orobanche caryophyllacea	flowers	Galium mollugo, G. verum	Poland	Kielce, Botanical Garden	K. Ruraż	2-3.06.2022
Arthropoda	Hymenoptera	Vespidae	Polistes dominula (Christ, 1791)	1f	adult	anthophylous	Orobanche lutea	flowers	Medicago sativa	Poland	Kielce, Botanical Garden	K. Ruraż	2024-05-21
Arthropoda	Hymenoptera	Vespidae	Polistes mongolicus du Buysson, 1911	2f	adult	anthophylous	Orobanche alba	flowers	Thymus	Russia	Dagestan, Gubden	A. Fateryga	2022-06-02
Arthropoda	Hymenoptera	Vespidae	Polistes nimpha (Christ, 1791)		adult	anthophylous	Orobanche alba	flowers		Slovakia		Tóth et al. 2016		https://doi.org/10.3389/fpls.2016.00312
Arthropoda	Hymenoptera	Vespidae	Polistes nimpha (Christ, 1791)		adult	anthophylous	Orobanche alsatica	flowers		Slovakia		Tóth et al. 2016		https://doi.org/10.3389/fpls.2016.00312
Arthropoda	Hymenoptera	Vespidae	Polistes nimpha (Christ, 1791)		adult	anthophylous	Orobanche lutea	flowers		Slovakia		Tóth et al. 2016		https://doi.org/10.3389/fpls.2016.00312
Arthropoda	Hymenoptera	Vespidae	Polistes sp.	1f	adult	anthophylous	Orobanche caryophyllacea	flowers	Galium mollugo, G. verum	Poland	Kielce, Botanical Garden	K. Ruraż	2-3.06.2022
Arthropoda	Hymenoptera	Vespidae	Polistes sp. 1		adult	anthophylous	Cistanche mauritanica	flowers		Morocco	Nador prov.	Mimounbachiri, phot.	2022-02-15	https://www.inaturalist.org/observations/107374743
Arthropoda	Hymenoptera	Vespidae	Polistes sp.		adult	anthophylous	Orobanche alba	flowers	Thymus	Armenia	between Shaghap and Lanjanist	R. Piwowarczyk, phot.	2017-06-13
Arthropoda	Hymenoptera	Vespidae	Polistes sp.	f	adult	anthophylous	Orobanche rapum-genistae	flowers		Spain	Lugo	J.L. Romero Rego, phot.	2020-05-16	https://www.inaturalist.org/observations/67096919
Arthropoda	Hymenoptera	Vespidae	Symmorphus gracilis (Brullé, 1832)	1m, 1f	adult	anthophylous	Orobanche alba f. maxima	flowers	Salvia nemorosa	Crimea	Mt. Dolgorukovskaya Yayla	A. Fateryga	2021-07-18
Arthropoda	Hymenoptera	Vespidae	Vespula germanica (Fabricius, 1793)	1f	adult	anthophylous	Orobanche variegata	flowers		Algeria	Constantine, Ain Semara	A.D. Filali, phot.	2020-05-04	https://www.inaturalist.org/observations/45152086
Arthropoda	Hymenoptera	Vespidae	Vespula germanica (Fabricius, 1793)	1f	adult	anthophylous	Orobanche alba	flowers		Italy	Piemonte, Alessandria, Riserva speciale del Sacro Monte di Crea	alessandrodegrandi, phot.	2015-05-15	https://www.inaturalist.org/observations/2354149
Arthropoda	Hymenoptera	Vespidae	Vespula germanica (Fabricius, 1793)	2w	adult	anthophylous	Orobanche laxissima	flowers		Russia	Novorossiysk, Abrau Reserve, 44.68°N, 37.67°E	A. Fateryga	2024-07-06
Arthropoda	Hymenoptera	Vespidae	Vespula rufa (Linnaeus, 1758)		adult	anthophylous	Orobanche flava	flowers		Slovakia		Tóth et al. 2016
Arthropoda	Hymenoptera	Vespidae	Vespula sp.		adult	anthophylous	Orobanche reticulata	flowers		UK	Ripon Parks, Yorkshire	J. Deane 1986 after Jones 1991
Arthropoda	Hymenoptera	Vespidae	Vespula sp.		adult	anthophylous	Orobanche caryophyllacea	flowers		UK	cultivation	Jones 1991
Arthropoda	Hymenoptera	Vespidae	Vespula sp.		adult	anthophylous	Orobanche rapum-genistae	flowers		UK	Gilwern, Becnockshire	Jones 1991
Arthropoda	Hymenoptera				adult	anthophylous	Orobanche kurdica	flowers	Prangos ferulacea	Armenia	Garni SE	R. Piwowarczyk, phot.	2016-05-24
Arthropoda	Isopoda	Agnaridae	Hemilepistus klugii (Brandt, 1833)		adult, larva	phytophagous	Cistanche fissa	underground stem and tuber	Caroxylon	Azerbaijan	Mingachevir	R. Piwowarczyk	2025-05-13
Arthropoda	Isopoda	Agnaridae	Hemilepistus klugii (Brandt, 1833)		adult, larva	phytophagous	Cistanche fissa	underground stem and tuber	Caroxylon	Azerbaijan	Yenikand	R. Piwowarczyk	2025-05-10
Arthropoda	Isopoda	Agnaridae	Hemilepistus klugii (Brandt, 1833)		adult, larva	phytophagous	Cistanche fissa	underground stem and tuber	Caroxylon	Azerbaijan	Eldar	R. Piwowarczyk	2025-05-10
Arthropoda	Isopoda	Agnaridae	Hemilepistus klugii (Brandt, 1833)		adult, larva	phytophagous	Cistanche fissa	underground stem and tuber	Caroxylon	Azerbaijan	Bozdag	R. Piwowarczyk, phot.	2025-05-13	https://www.inaturalist.org/observations/285035442
Arthropoda	Isopoda	Agnaridae	Protracheoniscus verhoeffi Strouhal, 1929		adult, larva	phytophagous	Cistanche fissa	underground stem and tuber	Caroxylon	Azerbaijan	Dash Salaghly	R. Piwowarczyk, phot.	2025-05-13	https://www.inaturalist.org/observations/285039802
Arthropoda	Isopoda	Ligiidae	Ligidium sp.		adult	phytophagous	Phacellanthus tubiflorus	flowers, stem		Japan	Awakura, Fujinomiya City, Shizuoka Prefecture	K. Suetsugu, 2017	08-09.2011-2014	https://doi.org/10.1111/nph.14859
Arthropoda	Isopoda		Isopoda sp. 1		adult, larva	detritivorous	Orobanche alsatica	underground stem and tuber	Peucedanum cervaria	Poland	Kielce, Grabina Mt	R. Piwowarczyk	2025-07-24
Arthropoda	Lepidoptera	Crambidae	Daulia afralis Walker, 1859		larva	phytophagous	Aeginetia indica							https://eol.org/pages/178303
Arthropoda	Lepidoptera	Crambidae	Daulia sp.		larva	phytophagous	Aeginetia indica	stem	Saccharum officinarum	Philippines		Lee 1931; Lee & Goseco 1932		Lee A (1931) Studies of the flowering parasite, Aeginetia indica, pp. 272–287. Annual Report of Division of Research, Philippine Sugar Association, Manila, The Philippines. Lee A, Goseco F (1932) Studies of the sugarcane root parasite, Aeginetia indica. Proceedings of International Society of Sugar Cane Technologists (ISSCT) Congress (San Juan). 4: 1–12.
Arthropoda	Lepidoptera	Erebidae	Eilema sororcula (Hufnagel, 1767)		larva	phytophagous	Orobanche hederae	flowers		Georgia	Cheremi	R. Piwowarczyk	2025-08-22	https://www.inaturalist.org/observations/313127195
Arthropoda	Lepidoptera	Erebidae	Orgyia dubia (Tauscher, 1806)		larva	phytophagous	Orobanche cumana	flowers, stem	Artemisia	Azerbaijan	Sangachal	R. Piwowarczyk	2024-05-02
Arthropoda	Lepidoptera	Erebidae	Spilosoma obliqua Walker, 1855		larva	phytophagous	Aeginetia acaulis (syn. A. pedunculata)	flowers		India	West Bengal, 88°22’E; 23°36’N	Ray & Dasgupta 2010	2001-2007	Ray BR, Dasgupta MK (2010) Natural biocontrol agents of Aeginetia pedunculata (Roxb.) Wall. (Orobanchaceae) a root holoparasitic angiosperm of sugarcane. Journal of Biological Control 24(3): 288–290. https://doi.org/10.18311/jbc/2010/3664
Arthropoda	Lepidoptera	Geometridae	Geometridae sp. 1		larva	phytophagous	Orobanche owerinii	flowers	Trifolium canescens	Georgia	Gudauri	R. Piwowarczyk, phot.	2015-07-16
Arthropoda	Lepidoptera	Geometridae	Geometridae sp. 2		larva	phytophagous	Orobanche flava	flowers	Petasites	Ukraine	Czarnohora, Bystrec	R. Piwowarczyk, phot.	2007-08-05
Arthropoda	Lepidoptera	Geometridae	Geometridae sp. 2		larva	phytophagous	Orobanche alba	flowers	Thymus	Ukraine	Czarnohora, Bystrec	R. Piwowarczyk, observ.	2007-08-01
Arthropoda	Lepidoptera	Geometridae	Geometridae sp. 3		larva	phytophagous	Orobanche alsatica	flowers, stem	Peucedanum cervaria	Poland	Kielce, Grabina Mt	R. Piwowarczyk	2025-07-24
Arthropoda	Lepidoptera	Gracillariidae	Euspilapteryx auroguttella Stephens, 1835		adult	anthophylous	Orobanche alsatica	flowers	Peucedanum cervaria	Poland	Kielce, Mt Grabina	K. Ruraż	2022-06-20
Arthropoda	Lepidoptera	Noctuidae	Agrotis ypsilon von Rottemburg, 1776		larva	phytophagous	Orobanche cumana	flowers	Nicotiana tabacum	India	Anand, Baroda, Vijapur, Guntur, Rajahmundry, Vedasandur, Hunsur, Periapatna, Dinhata, Brinjal	Manjunath & Nagarkatti 1977	1974-1975	Manjunath TM, Nagarkatti S (1977) Natural enemies of Orobanche in India and possibilities of its biological control. Technical Bulletin of the Commonwealth Institute of Biological Control 18: 75–83.
Arthropoda	Lepidoptera	Noctuidae	Agrotis sp.		larva	phytophagous	Orobanche crenata			Italy		Martelli 1933		Martelli GM (1933) Nota preliminare sui parassiti animali dell Orobanche della Fava Orobanche speciosa D.C. Rivista di Patologia Vegetale 23 (5-6): 1-8.
Arthropoda	Lepidoptera	Noctuidae	Ammoconia senex Geyer		larva	phytophagous	Phelypaea coccinea	flowers	Klasea radiata	Georgia	Udabno N	R. Piwowarczyk	2024-05-15
Arthropoda	Lepidoptera	Noctuidae	Antitype chi Linnaeus, 1758		larva	phytophagous	Orobanche lutea	flowers		Austria	Kleine Perchtoldsdorfer Heide	A. Berger, phot.	2021-05-29	https://www.inaturalist.org/observations/80715442
Arthropoda	Lepidoptera	Noctuidae	Anarta sabulorum Alphéraky, 1882		larva	phytophagous	Cistanche fissa	underground stem and tuber		Azerbaijan	Dash Salaghly	R. Piwowarczyk	2025-05-14	https://www.inaturalist.org/observations/285036848
Arthropoda	Lepidoptera	Noctuidae	Autographa gamma (Linnaeus, 1758)		adult	anthophylous	Phelipanche arenaria	flowers	Artemisia campestris	Poland	Pasturka	R. Piwowarczyk, phot.	2008-07-15
Arthropoda	Lepidoptera	Noctuidae	Helicoverpa armigera (Hübner, 1808)		larva	phytophagous	Cistanche phelypaea	flowers	Salsola genistoides Juss. ex Poir.	Spain	Almeria, Tabernas SW	R. Piwowarczyk, phot.	2009-05-04
Arthropoda	Lepidoptera	Noctuidae	Helicoverpa armigera (Hübner, 1808)		larva	phytophagous	Orobanche cumana	flowers, stem, fruits/seeds	Artemisia	Azerbaijan	Nord-Ost-Kultuk, Neftchala rayon	R. Piwowarczyk	2024-05-11
Arthropoda	Lepidoptera	Noctuidae	Helicoverpa armigera (Hübner, 1808)		larva	phytophagous	Orobanche cumana	flowers, stem, fruits/seeds	Nicotiana tabacum	India	Anand, Baroda, Vijapur, Guntur, Rajahmundry, Vedasandur, Hunsur, Periapatna, Dinhata, Brinjal	Manjunath & Nagarkatti 1977	1974-1975	Manjunath TM, Nagarkatti S (1977) Natural enemies of Orobanche in India and possibilities of its biological control. Technical Bulletin of the Commonwealth Institute of Biological Control 18: 75–83.
Arthropoda	Lepidoptera	Noctuidae	Lacanobia contigua (Denis & Schiffermüller) 1775		larva	phytophagous	Orobanche picridis	flowers	Picris hieracioides	Poland	Pasturka	R. Piwowarczyk & K. Ruraż	2023-06-30
Arthropoda	Lepidoptera	Noctuidae	Plusia sp.		larva	phytophagous	Orobanche crenata			Italy		Martelli 1933		Martelli GM (1933) Nota preliminare sui parassiti animali dell Orobanche della Fava Orobanche speciosa D.C. Rivista di Patologia Vegetale 23 (5-6): 1-8.
Arthropoda	Lepidoptera	Noctuidae	Scotia segetum (Denis & Schiffermüller, 1775)		larva	phytophagous	Orobanche cumana	flowers, stem	Helianthus annuus	Serbia	Vojvodina	M.B. Lekic	1968	Lekic MB (1970) Phytophagous insects observed on parasitic phanerogams of the genera Orobanche and Cuscuta in 1968. Proceedings of the 1st International Symposium on Biological Control of Weeds, Delemont, Swiss. Miscellaneous Publications, Commonwealth Institute of Biological Control, Trinidad.
Arthropoda	Lepidoptera	Noctuidae	Scotia segetum (Denis & Schiffermüller, 1775)		larva	phytophagous	Orobanche crenata			Serbia		Mihajlovic 1986		Mihajlovic, L. (1986). Results of investigation on Orobanche spp. entomofauna in Serbia and the possibility of using insects for biological control. In: Proceeding, workshop on biology and control of Orobanche spp. 118-126.
Arthropoda	Lepidoptera	Noctuidae	Spodoptera litura (Fabricius, 1775)		larva	phytophagous	Orobanche cumana	flowers, stem, fruits/seeds	Nicotiana tabacum	India	Anand, Baroda, Vijapur, Guntur, Rajahmundry, Vedasandur, Hunsur, Periapatna, Dinhata, Brinjal	Manjunath & Nagarkatti 1977	1974-1975	Manjunath TM, Nagarkatti S (1977) Natural enemies of Orobanche in India and possibilities of its biological control. Technical Bulletin of the Commonwealth Institute of Biological Control 18: 75–83.
Arthropoda	Lepidoptera	Noctuidae	Noctuidae sp. 1		adult	anthophylous	Cistanche flava	flowers	Tamarix	Azerbaijan	Suraabad	R. Piwowarczyk	2024-05-06
Arthropoda	Lepidoptera	Noctuidae	Noctuidae sp. 2		larva	phytophagous	Orobanche lutea	flowers		Romania	Canaraua Fetii, Dobrogea, 44.055456 27.649822	A. Matis, phot.	2014-05-11
Arthropoda	Lepidoptera	Pterophoridae	Platyptilia sp.		larva	phytophagous	Aeginetia indica	flowers	Saccharum officinarum	Philippines		Lee 1931; Lee & Goseco 1932		Lee A (1931) Studies of the flowering parasite, Aeginetia indica, pp. 272–287. Annual Report of Division of Research, Philippine Sugar Association, Manila, The Philippines. Lee A, Goseco F (1932) Studies of the sugarcane root parasite, Aeginetia indica. Proceedings of International Society of Sugar Cane Technologists (ISSCT) Congress (San Juan). 4: 1–12.
Arthropoda	Lepidoptera	Pterophoridae	Pterophoridae sp. 1		larva	phytophagous	Orobanche kotschyi	flowers		Kazakhstan	Syr Darya Karatau, Ulkunburultau Mountains	V. Kolbintsev, phot.	2018-05-31	https://www.plantarium.ru/page/image/id/570152.html
Arthropoda	Lepidoptera	Pyralidae	Synaphe moldavica Esper, 1794		adult	anthophylous	Orobanche cumana	flowers	Artemisia	Azerbaijan	Dashli Jalgan	R. Piwowarczyk	2024-05-08
Arthropoda	Lepidoptera	Scythrididae	Parascythris muelleri (Mann, 1871)		adult	anthophylous	Orobanche alsatica	flowers	Peucedanum cervaria	Poland	Kielce, Mt Grabina	K. Ruraż	2022-06-20
Arthropoda	Lepidoptera	Sphingidae	Agrius convolvuli Linnaeus, 1758		adult	anthophylous	Harveya speciosa	flowers		South Africa	Fort Nottingham	Johnson & Raguso 2016	2002-2015	https://doi.org/10.1093/aob/mcv137
Arthropoda	Lepidoptera	Sphingidae	Hyles chamyla Denso, 1913		adult	anthophylous	Cistanche sp.	flowers		Tajikistan				https://tpittaway.tripod.com/sphinx/h_cha.htm
Arthropoda	Lepidoptera	Sphingidae	Hyles euphorbiae Linnaeus, 1758		adult	anthophylous	Cistanche phelypaea	flowers					2021-12-15	https://zoom.nl/foto/macro/3371307/wolfsmelk-pijsltaart
Arthropoda	Lepidoptera	Sphingidae	Hyles hippophaes subsp. bienerti Staudinger, 1874		adult	anthophylous	Cistanche sp.	flowers		Tajikistan				https://tpittaway.tripod.com/sphinx/h_cha.htm
Arthropoda	Lepidoptera	Sphingidae	Hyles livornica Esper, 1780		adult	anthophylous	Cistanche phelypaea	flowers		Kuwait		Eagle Eye View, video	2020-11-13	https://fb.watch/wNfGHAKnws/
Arthropoda	Lepidoptera	Sphingidae	Hyles livornica Esper, 1780		adult	anthophylous	Cistanche phelypaea	flowers		Kuwait		Kuwait Wildlife, phot.		https://www.instagram.com/kuwait_wildlife/p/C6Lh1ybsW84/?locale=zh_CN&img_index=1
Arthropoda	Lepidoptera	Sphingidae	Hyles livornica Esper, 1780		adult	anthophylous	Cistanche phelypaea	flowers		Morocco	Errachidia Province	Bep van Pelt, phot.	2016-04-03	https://500px.com/photo/154413293/striped-hawk-moth-feeding-on-the-yellow-broomrape-by-elizabeth-anisclo
Arthropoda	Lepidoptera	Sphingidae	Hyles livornica Esper, 1780		adult	anthophylous	Cistanche violacea	flowers		Morocco		A. Taylor, phot.	2016-03-15	https://www.flickr.com/photos/tay_the_birdman/26466567082/in/photostream/
Arthropoda	Lepidoptera	Sphingidae	Hyles livornica Esper, 1780		adult	anthophylous	Cistanche phelypaea	flowers		Spain	Fuerteventura, Canary Islands	C. Thorogood, phot.	2024-12-29	Thorogood C, Piwowarczyk R, Rumsey F, Domina G (2026) Broomrapes of the World. Kew Publishing
Arthropoda	Lepidoptera	Sphingidae	Hyles livornica Esper, 1780		adult	anthophylous	Cistanche phelypaea	flowers		Spain	Marismas del Odiel, Huelva	S. Vogel, phot.	2017-04-11	https://www.inaturalist.org/observations/205116560
Arthropoda	Lepidoptera	Sphingidae	Hyles livornica Esper, 1780		adult	anthophylous	Cistanche phelypaea	flowers		Morocco	Errachidia	T. Linjama, phot.	2006-03-09	https://www.inaturalist.org/observations/63959272
Arthropoda	Lepidoptera	Sphingidae	Hyles livornica Esper, 1780		adult	anthophylous	Cistanche phelypaea	flowers		Western Sahara	Oued el Dahab	D. Hiß, phot.	2025-02-06	https://www.inaturalist.org/observations/268545465
Arthropoda	Lepidoptera	Sphingidae	Hyles livornica Esper, 1780		adult	anthophylous	Cistanche phelypaea	flowers		Morocco	Tamri	O. Fragman-Sapir, phot.	2023-04-12	https://www.inaturalist.org/observations/255796557
Arthropoda	Lepidoptera	Sphingidae	Hyles livornica Esper, 1780		adult	anthophylous	Cistanche phelypaea	flowers		Morocco	Sidi Ouassay	maghielv, phot.	2024-12-16	https://www.inaturalist.org/observations/255330507
Arthropoda	Lepidoptera	Sphingidae	Hyles livornica Esper, 1780		adult	anthophylous	Cistanche phelypaea	flowers		Morocco	Errachidia Province	G. Evtukh, phot.	2024-02-26	https://www.inaturalist.org/observations/200760030
Arthropoda	Lepidoptera	Sphingidae	Hyles livornica Esper, 1780		adult	anthophylous	Cistanche phelypaea	flowers		Morocco	Errachidia	W. Maillard, phot.	2025-03-05	https://www.inaturalist.org/observations/296256153
Arthropoda	Lepidoptera	Sphingidae	Hyles livornica Esper, 1780		adult	anthophylous	Cistanche phelypaea	flowers		Morocco	Errachidia	O. Brockmann, phot.	2024-02-17	https://www.inaturalist.org/observations/295394570
Arthropoda	Lepidoptera	Sphingidae	Hyles livornica Esper, 1780		adult	anthophylous	Cistanche flava	flowers		Kazakhstan	Kerbulakskiy, Almaty region	I. Kalashnikova, phot,	2025-05-01	https://www.inaturalist.org/observations/278674045; https://www.inaturalist.org/observations/278674035
Arthropoda	Lepidoptera	Sphingidae	Hyles livornica Esper, 1780		adult	anthophylous	Cistanche phelypaea	flowers		Morocco	Sidi R'bat	A. Roujas, phot.	2019-02-26	https://www.inaturalist.org/observations/331059782
	Lepidoptera	Sphingidae	Hyles livornica Esper, 1780		adult	anthophylous	Cistanche phelypaea	flowers		Algeria	Oued In Tehaq			https://www.fjexpeditions.com/expeditions/past/tassili17/slideshow.htm?458
	Lepidoptera	Sphingidae	Hyles livornica Esper, 1780		adult	anthophylous	Cistanche phelypaea	flowers		Morocco		Von Torsten Pröhl, phot.	2014-08-06	https://www.fokus-natur.de/bilder/schmetterlinge/linienschwaermer-hyles_livornica-62392.html
Arthropoda	Lepidoptera	Sphingidae	Sphingidae sp. 1		adult	anthophylous	Cistanche mongolica	flowers	Tamarix	Uzbekistan	5 km NW of Kokand	A. Fateryga, observ.	2023-05-19
Arthropoda	Lepidoptera	Sphingidae	Sphingidae sp. 2		adult	anthophylous	Cistanche flava	flowers	Tamarix	Azerbaijan	Dashli Jalgan	R. Piwowarczyk	2025-05-17
Arthropoda	Lepidoptera	Tortrycidae	Argyrotaenia pulchellana (Haworth, 1811)		larva	phytophagous	Orobanche crenata			Serbia		Mihajlovic 1986		Mihajlovic L (1986) Results of investigation on Orobanche spp. entomofauna in Serbia and the possibility of using insects for biological control. In: Proceeding, workshop on biology and control of Orobanche spp. Pp. 118-126.
Arthropoda	Lepidoptera	Zygaenidae	Zygaena sp.		larva	phytophagous	Orobanche grenieri	flowers	Lactuca	Georgia	Kortaneti	R. Piwowarczyk, phot.	2014-05-31
Arthropoda	Lepidoptera				larva	phytophagous	Phelipanche cernua	flowers	Lactuca	Armenia	between Nerkin Giratagh and Verin Giratagh	R. Piwowarczyk, phot.	2017-06-15
Arthropoda	Lepidoptera				eggs		Orobanche bartlingii	flowers	Seseli transcaucasicum	Georgia	Abastumani S	R. Piwowarczyk, phot.	2015-07-12
Arthropoda	Lepidoptera				eggs		Orobanche alba	flowers	Thymus	Georgia	Tetri Tsklebi, Gombori pass	R. Piwowarczyk, phot.	2015-07-23
Arthropoda	Lepidoptera				adult		Orobanche boninsimae	flowers		Japan	Chichijima and Hachajima Islands	A. Nishimura & K. Takayama, 2022	03.-04.2018-2021	https://doi.org/10.1111/1442-1984.12389
Arthropoda	Lepidoptera		Lepidoptera sp. 1		larva	phytophagous	Lathraea clandestina	flowers		France	Abbaretz	J. Lopez, phot.	2023-04-30	https://www.inaturalist.org/observations/158191709
Arthropoda	Lepidoptera				larva		Orobanche boninsimae	flowers		Japan	Chichijima and Hachajima Isvands	A. Nishimura & K. Takayama, 2022	03.-04.2018-2021	https://doi.org/10.1111/1442-1984.12389
Arthropoda	Lepidoptera		Lepidoptera sp. 2		larva	phytophagous	Cistanche fissa	underground stem and tuber	Salsola	Azerbaijan	Dash Salaghly	R. Piwowarczyk	2025-05-14	https://www.inaturalist.org/observations/285036848
Arthropoda	Lepidoptera		Lepidoptera sp. 3		larva	phytophagous	Orobanche laxissima	flowers		Georgia	Nekresi	R. Piwowarczyk	2025-08-22	https://www.inaturalist.org/observations/313168374
Arthropoda	Lepidoptera		Lepidoptera sp. 4		adult		Orobanche laxissima	flowers		Georgia	Cheremi	R. Piwowarczyk	2025-08-22
Arthropoda	Mesostigmata	Parasitidae	Parasitellus sp. cf.		adult	carnivorous	Orobanche centaurina	flowers	Centaurea	Romania	near Gura Văii, Mehedinți County, 44.646669 22.576253	A. Matis, phot.	2021-06-25
Arthropoda	Mesostigmata	Parasitidae	subfamily Pergamasinae		adult	carnivorous	Orobanche alsatica	flowers	Peucedanum cervaria	Poland	Kielce, Grabina Mt	R. Piwowarczyk	2025-07-30	https://www.inaturalist.org/observations/302819583
Arthropoda	Mesostigmata	Parasitidae	Parasitidae sp. 1		adult	carnivorous	Cistanche fissa	flowers	Caroxylon	Azerbaijan	Dash Salaghly	R. Piwowarczyk, phot.	2025-05-14	https://www.inaturalist.org/observations/285033052
Arthropoda	Mesostigmata	Parasitidae	Parasitidae sp. 2		adult	carnivorous	Orobanche laxissima	flowers	Punica granatum	Georgia	Signaghi NE	R. Piwowarczyk	2025-08-22	https://www.inaturalist.org/observations/313129086
Arthropoda	Mesostigmata	Parasitidae	Gamasina sp. 1		adult	carnivorous	Lathraea squamaria	flowers		Czech Republic	forest above the Macocha Abyss	Krasylenko et al., phot.	2020-05-08	10.22541/au.173437058.81094111/v1
Arthropoda	Neuroptera	Chrysopidae	Chrysoperla cf.		adult	anthophylous	Phelipanche arenaria	flowers	Artemisia campestris	Poland	Pasturka	R. Piwowarczyk, phot.	2008-07-15
Arthropoda	Neuroptera	Chrysopidae	Chrysopidae sp. 1		adult	anthophylous	Cistanche salsa	flowers		Uzbekistan	Khazarasp district, Khorezm region	N. Beshko, phot.	2022-04-28	https://www.inaturalist.org/observations/201646677
Arthropoda	Odonata	Libellulidae	Brachydiplax sp.		adult	carnivorous	Aeginetia indica	flowers		Thailand	Mueang Bueng Kan District, Bueng Kan	chirapon, phot.	2025-06-16	https://www.inaturalist.org/observations/326175566
Arthropoda	Opiliones		Opiliones sp. 1		adult	carnivorous	Orobanche flava	flowers	Petasites	Poland	Tatra Mts, Mały potok valley	R. Piwowarczyk, phot.	2010-08-12
Arthropoda	Orthoptera	Acrididae	Acrotylus humbertianus Saussure, 1884		adult	phytophagous, granivorous	Orobanche cumana	fruits/seeds	Nicotiana tabacum	India	Anand, Baroda, Vijapur, Guntur, Rajahmundry, Vedasandur, Hunsur, Periapatna, Dinhata, Brinjal	Manjunath & Nagarkatti 1977	1974-1975	Manjunath TM, Nagarkatti S (1977) Natural enemies of Orobanche in India and possibilities of its biological control. Technical Bulletin of the Commonwealth Institute of Biological Control 18: 75–83.
Arthropoda	Orthoptera	Acrididae	Aiolopus simulatrix F. Walker, 1870		adult	phytophagous, granivorous	Orobanche cumana	fruits/seeds	Nicotiana tabacum	India	Anand, Baroda, Vijapur, Guntur, Rajahmundry, Vedasandur, Hunsur, Periapatna, Dinhata, Brinjal	Manjunath & Nagarkatti 1977	1974-1975	Manjunath TM, Nagarkatti S (1977) Natural enemies of Orobanche in India and possibilities of its biological control. Technical Bulletin of the Commonwealth Institute of Biological Control 18: 75–83.
Arthropoda	Orthoptera	Acrididae	Chorthippus sp.		larva		Phelipanche arenaria	flowers	Artemisia campestris	Poland	Zwierzyniec	R. Piwowarczyk	2025-07-30	https://www.inaturalist.org/observations/302818544
Arthropoda	Orthoptera	Acrididae	Morphacris fasciata (Thunberg, 1815)		adult	phytophagous, granivorous	Orobanche cumana	fruits/seeds	Nicotiana tabacum	India	Anand, Baroda, Vijapur, Guntur, Rajahmundry, Vedasandur, Hunsur, Periapatna, Dinhata, Brinjal	Manjunath & Nagarkatti 1977	1974-1975	Manjunath TM, Nagarkatti S (1977) Natural enemies of Orobanche in India and possibilities of its biological control. Technical Bulletin of the Commonwealth Institute of Biological Control 18: 75–83.
Arthropoda	Orthoptera	Acrididae	Schistocerca gregaria (Forskål, 1775)		adult	phytophagous	Cistanche lutea	flowers		Oman	Ash Sharqiyah North Governorate	S. Pilloni, phot.	2013-12-14	https://www.inaturalist.org/observations/259238453
Arthropoda	Orthoptera	Acrididae	Trilophidia annulata (Thunberg, 1815)		adult	phytophagous, granivorous	Orobanche cumana	fruits/seeds	Nicotiana tabacum	India	Anand, Baroda, Vijapur, Guntur, Rajahmundry, Vedasandur, Hunsur, Periapatna, Dinhata, Brinjal	Manjunath & Nagarkatti 1977	1974-1975	Manjunath TM, Nagarkatti S (1977) Natural enemies of Orobanche in India and possibilities of its biological control. Technical Bulletin of the Commonwealth Institute of Biological Control 18: 75–83.
Arthropoda	Orthoptera	Acrididae	Truxalis indica (Bolívar, 1902)		adult	phytophagous, granivorous	Orobanche cumana	fruits/seeds	Nicotiana tabacum	India	Anand, Baroda, Vijapur, Guntur, Rajahmundry, Vedasandur, Hunsur, Periapatna, Dinhata, Brinjal	Manjunath & Nagarkatti 1977	1974-1975	Manjunath TM, Nagarkatti S (1977) Natural enemies of Orobanche in India and possibilities of its biological control. Technical Bulletin of the Commonwealth Institute of Biological Control 18: 75–83.
Arthropoda	Orthoptera	Gryllidae	Oecanthus pellucens (Scopoli, 1763)		larva	anthophylous	Orobanche picridis	flowers	Picris hieracioides	Poland	Pasturka	R. Piwowarczyk & K. Ruraż	2022-06-23
Arthropoda	Orthoptera	Gryllidae	Oecanthus pellucens (Scopoli, 1763)		larva	anthophylous	Orobanche lutea	flowers	Medicago falcata	Poland	Kików	R. Piwowarczyk & K. Ruraż	2024-06-01
Arthropoda	Orthoptera	Gryllidae	Oecanthus pellucens (Scopoli, 1763)		larva	phytophagous	Orobanche centaurina	flowers	Centaurea	Romania	near Gura Văii, Mehedinți County, 44.646669 22.576253	A. Matis, phot.	2021-06-25
Arthropoda	Orthoptera	Pamphagidae	Asiotmethis turritus (Fischer von Waldheim, 1833)		adult		Cistanche fissa	flowers	Salsola	Azerbaijan	Dash Salaghly	R. Piwowarczyk, phot.	2025-05-14	https://www.inaturalist.org/observations/292625368
Arthropoda	Orthoptera	Rhaphidophoridae	Diestrammena japanica Blatchley, 1920		adult	phytophagous, granivorous	Phacellanthus tubiflorus	fruits/seeds		Japan	Awakura, Fujinomiya City, Shizuoka Prefecture	K. Suetsugu, 2017	08-09.2011-2014	https://doi.org/10.1111/nph.14859
Arthropoda	Orthoptera	Rhaphidophoridae	Tachycines elegantissima (Griffini, 1912)		adult	phytophagous, granivorous	Phacellanthus tubiflorus	fruits/seeds		Japan	Awakura, Fujinomiya City, Shizuoka Prefecture	K. Suetsugu, 2017	08-09.2011-2014	https://doi.org/10.1111/nph.14859
Arthropoda	Orthoptera	Tettigoniidae	Leptophyes albovittata (Kollar, 1833)		larva	anthophylous	Orobanche bartlingii	flowers	Seseli libanotis	Poland	Podzamcze near Ogrodzieniec	R. Piwowarczyk, phot.	2009-07-04
Arthropoda	Orthoptera	Tettigoniidae	Leptophyes albovittata (Kollar, 1833)		larva	anthophylous	Orobanche elatior	flowers	Centaurea scabiosa	Poland	Pińczów	R. Piwowarczyk, phot.	2009-06-06
Arthropoda	Orthoptera	Tettigoniidae	Leptophyes albovittata (Kollar, 1833)		larva	anthophylous	Orobanche picridis	flowers	Picris hieracioides	Poland	Wesołówka	R. Piwowarczyk, phot.	2005-06-30
Arthropoda	Orthoptera	Tettigoniidae	Leptophyes sp.		larva	anthophylous	Phelypaea coccinea	flowers	Klasea radiata	Georgia	Udabno N	R. Piwowarczyk	2024-05-15
Arthropoda	Orthoptera	Tettigoniidae	Phaneroptera falcata (Poda, 1761)		larva	anthophylous	Orobanche lutea	flowers	Medicago falcata	Poland	Kików	R. Piwowarczyk & K. Ruraż	2024-06-01
Arthropoda	Orthoptera	Tettigoniidae	Phaneroptera falcata (Poda, 1761)		larva	phytophagous	Orobanche alsatica	flowers	Peucedanum cervaria	Poland	Kielce, Grabina Mt	R. Piwowarczyk	2025-07-24
Arthropoda	Orthoptera	Tettigoniidae	Phaneroptera sp.		larva	anthophylous	Orobanche lutea	flowers	Medicago sativa	Poland	Gartatowice	R. Piwowarczyk, phot.	2009-06-04
Arthropoda	Orthoptera	Tettigoniidae	Phaneroptera sp.		larva	anthophylous	Orobanche alba	flowers	Thymus	Georgia	Dviri N	R. Piwowarczyk, phot.	2022-06-16
Arthropoda	Orthoptera	Tettigoniidae	Poecilimon sp.		larva	anthophylous	Orobanche minor	flowers		Portugal	Cabo da Roca	R. Piwowarczyk, phot.	2012-04-27
Arthropoda	Orthoptera		Orthoptera spp.				Orobanche boninsimae	flowers		Japan	Chichijima and Hachajima Islands	A. Nishimura & K. Takayama, 2022	03.-04.2018-2021	https://doi.org/10.1111/1442-1984.12389
Arthropoda	Orthoptera		Orthoptera spp.				Orobanche coerulescens	flowers		Japan	Chichijima and Hahajima Islands	A. Nishimura & K. Takayama, 2022	03.-04.2018-2021	https://doi.org/10.1111/1442-1984.12389
Arthropoda	Plecoptera		Plecoptera sp. 1		adult		Orobanche coerulescens	flowers		Japan	Chichijima and Hahajima Islands	A. Nishimura & K. Takayama, 2022	03.-04.2018-2021	https://doi.org/10.1111/1442-1984.12389
Arthropoda	Polyxenida	Polyxenidae	Propolyxenus argentifer (Verhoeff, 1921)		adult, larva	detritivorous	Orobanche hederae	flowers	Hedera	Georgia	Cheremi	R. Piwowarczyk	2025-08-21	https://www.inaturalist.org/observations/313118273
Arthropoda	Polyxenida	Polyxenidae	Propolyxenus argentifer (Verhoeff, 1921)		adult, larva	detritivorous	Orobanche laxissima	flowers	Punica granatum	Georgia	Signaghi NE	R. Piwowarczyk	2025-08-22
Arthropoda	Polyxenida	Polyxenidae	Propolyxenus argentifer (Verhoeff, 1921)		adult, larva	detritivorous	Orobanche laxissima	flowers		Georgia	Nekresi	R. Piwowarczyk	2025-08-22
Arthropoda	Psocodea	Lachesillidae	Lachesilla sp.		adult	phytophagous	Orobanche picridis	flowers	Picris hieracioides	Poland	Pasturka	R. Piwowarczyk & K. Ruraż	2022-06-23
Arthropoda	Psocodea	Lachesillidae	Lachesilla bernardi Badonnel, 1938		adult, larva	phytophagous	Cistanche fissa	underground stem and tuber		Azerbaijan	Yenikand	R. Piwowarczyk	2025-05-10
Arthropoda	Psocodea		Psocodea sp.		adult		Orobanche laxissima	flowers		Georgia	Nekresi	R. Piwowarczyk	2025-08-22	https://www.inaturalist.org/observations/313168129
Arthropoda	Sarcoptiformes		Acari sp. 1				Orobanche coerulescens	flowers		Japan	Chichijima and Hahajima Islands	A. Nishimura & K. Takayama, 2022	03.-04.20218-2024	https://doi.org/10.1111/1442-1984.12389
Arthropoda	Sarcoptiformes	Anoetidae	Anoetidae sp. 1		adult, larva	detritivorous	Cistanche fissa	underground stem and tuber	Caroxylon	Azerbaijan	Mingachevir	R. Piwowarczyk	2025-05-13
Arthropoda	Sarcoptiformes	Anoetidae			adult, larva	detritivorous	Cistanche fissa	underground stem and tuber	Caroxylon	Azerbaijan	Yenikand	R. Piwowarczyk	2025-05-10
Arthropoda	Sarcoptiformes	Anoetidae			adult, larva	detritivorous	Cistanche fissa	underground stem and tuber	Caroxylon	Azerbaijan	Dash Salaghly	R. Piwowarczyk	2025-05-14
Arthropoda	Sarcoptiformes	Acaridae	Acari sp. 2		adult		Orobanche alsatica	flowers		Poland	Kielce, Grabina Mt	R. Piwowarczyk	2025-07-24
Arthropoda	Sarcoptiformes	Acaridae	Acaridae sp. 1		adult, larva	detritivorous	Cistanche fissa	underground stem and tuber	Caroxylon	Azerbaijan	Mingachevir	R. Piwowarczyk	2025-05-13
Arthropoda	Sarcoptiformes	Acaridae			adult, larva	detritivorous	Cistanche fissa	underground stem and tuber	Caroxylon	Azerbaijan	Yenikand	R. Piwowarczyk	2025-05-10
Arthropoda	Sarcoptiformes	Acaridae			adult, larva	detritivorous	Cistanche fissa	underground stem and tuber	Caroxylon	Azerbaijan	Dash Salaghly	R. Piwowarczyk	2025-05-14
Arthropoda	Sarcoptiformes	Acaridae	Acaridae sp. 2		adult		Orobanche laxissima	flowers		Georgia	Nekresi	R. Piwowarczyk	2025-08-22	https://www.inaturalist.org/observations/313168773
Arthropoda	Spirobolida	Pseudospirobolellidae	Pseudospirobolellus cf. bulbiferus (Attems, 1903)		adult	detritivorous	Orobanche boninsimae	flowers		Japan	Chichijima and Hachajima Islands	A. Nishimura & K. Takayama, 2022	03.-04.2018-2021	https://doi.org/10.1111/1442-1984.12389
Arthropoda	Thysanoptera	Phlaeothripidae	Bolothrips bicolor (Heeger, 1852)	1f	adult	phytophagous	Orobanche alsatica	flowers	Peucedanum cervaria	Poland	Kielce, Grabina Mt	R. Piwowarczyk	2025-07-24
Arthropoda	Thysanoptera	Phlaeothripidae	Bolothrips bicolor (Heeger, 1852)	1f	adult	phytophagous	Orobanche picridis	flowers	Picris hieracioides	Poland	Kielce, Grabina Mt	R. Piwowarczyk	2025-07-30
Arthropoda	Thysanoptera	Phlaeothripidae	Bolothrips bicolor (Heeger, 1852)	1f	adult	phytophagous	Phelipanche arenaria	flowers	Artemisia campestris	Poland	Kielce, Grabina Mt	R. Piwowarczyk	2025-07-30
Arthropoda	Thysanoptera	Phlaeothripidae	Bolothrips dentipes (Reuter, 1880)	1f	adult	phytophagous	Orobanche alsatica	flowers	Peucedanum cervaria	Poland	Kielce, Grabina Mt	R. Piwowarczyk	2025-07-24
Arthropoda	Thysanoptera	Phlaeothripidae	Hoplandrothrips bidens (Bagnall, 1910)	1f, 1m	adult	phytophagous	Orobanche alsatica	flowers	Peucedanum cervaria	Poland	Kielce, Grabina Mt	R. Piwowarczyk	2025-07-24
Arthropoda	Thysanoptera	Phlaeothripidae	Haplothrips cf. reuteri (Karny, 1907)		adult	phytophagous	Phelipanche purpurea	flowers	Achillea arabica	Georgia	Tsodoreti	R. Piwowarczyk	2022-06-10
Arthropoda	Thysanoptera	Phlaeothripidae	Haplothrips cf. tritici	1f	adult	phytophagous	Orobanche alsatica	flowers	Peucedanum cervaria	Poland	Kielce, Grabina Mt	R. Piwowarczyk	2025-07-24
Arthropoda	Thysanoptera	Phlaeothripidae	Haplothrips reuteri	5f, 2m	adult	phytophagous	Orobanche laxissima	flowers	Punica granatum	Georgia	Signaghi NE	R. Piwowarczyk	2025-08-25
Arthropoda	Thysanoptera	Phlaeothripidae	Haplothrips reuteri	8f, 3m	adult	phytophagous	Orobanche laxissima	flowers		Georgia	Cheremi	R. Piwowarczyk	2025-08-21
Arthropoda	Thysanoptera	Phlaeothripidae	Haplothrips reuteri		adult	phytophagous	Orobanche hederae	flowers	Hedera	Georgia	Cheremi	R. Piwowarczyk	2025-08-21
Arthropoda	Thysanoptera	Phlaeothripidae	Haplothrips reuteri	27f, 207 ind.	adult	phytophagous	Orobanche laxissima	flowers		Georgia	Nekresi	R. Piwowarczyk	2025-08-25
Arthropoda	Thysanoptera	Phlaeothripidae	Neoheegeria gigantea (Priesner, 1934)	9f, 8m	adult, larva	phytophagous	Cistanche lutea	flowers		Egypt	Chschseute ana Hrachraeute Sllanal	Priesner, 1934	X.X.1934	Priesner 1934
Arthropoda	Thysanoptera	Phlaeothripidae	Neoheegeria gigantea (Priesner, 1934)	102f, 29m	adult	phytophagous	Cistanche phelypaea	flowers		Morocco	Abouda	K. Minaei et al. 2007		https://doi.org/10.1163/22119434-900000212	not published (Minaei et al. 2007 - together ?)
Arthropoda	Thysanoptera	Phlaeothripidae	Neoheegeria gigantea (Priesner, 1934)	24f	adult	phytophagous	Cistanche violacea	flowers		Morocco	Cercle de Goulimine, Taidalte	zur Strassen	1965-02-22	http://sesam.senckenberg.de/page/index.asp?objekt_id=336235&sprache_kurz=en	not published (probably Minaei et al. 2007 - together ?)
Arthropoda	Thysanoptera	Phlaeothripidae	Neoheegeria gigantea (Priesner, 1934)	5m, 47f	adult	phytophagous	Cistanche phelypaea	flowers		Morocco	Cercle de Goulimine, Foum Assaka, Südseite von Ifni	zur Strassen	1965-03-06	http://sesam.senckenberg.de/page/index.asp?objekt_id=337145&sprache_kurz=en
Arthropoda	Thysanoptera	Phlaeothripidae	Neoheegeria cf. gigantea (Priesner, 1934)	1m, 13f	adult	phytophagous	Phelypaea coccinea	flowers	Klasea radiata	Georgia	Udabno N	R. Piwowarczyk	2024-05-15		as Haplothrips giganteus	http://sesam.senckenberg.de/page/index.asp?objekt_id=502701&sprache_kurz=en
Arthropoda	Thysanoptera	Phlaeothripidae	Neoheegeria gigantea (Priesner, 1934)	19m, 90f	adult	phytophagous	Cistanche salsa	flowers		Israel	Mezada (Judean desert), En Yahav and Elat (southern Negev)	J Halperin, R zur Strassen	1989-02-18	https://link.springer.com/content/pdf/10.1007/BF02981814.pdf
Arthropoda	Thysanoptera	Phlaeothripidae	Neoheegeria cf. gigantea (Priesner, 1934)	76f, 60m	adult	phytophagous	Cistanche fissa	flowers		Azerbaijan	Yenikand	R. Piwowarczyk	2025-05-10
Arthropoda	Thysanoptera	Phlaeothripidae	Neoheegeria cf. gigantea (Priesner, 1934)	81f, 31m	adult	phytophagous	Cistanche fissa	flowers		Azerbaijan	Mingachevir	R. Piwowarczyk	2025-05-13
Arthropoda	Thysanoptera	Phlaeothripidae	Neoheegeria cf. gigantea (Priesner, 1934)	14f, 24m	adult	phytophagous	Cistanche fissa	flowers		Azerbaijan	Naftalan	R. Piwowarczyk	2025-05-08
Arthropoda	Thysanoptera	Phlaeothripidae	Neoheegeria cf. gigantea (Priesner, 1934)	9f, 6m	adult	phytophagous	Cistanche fissa	flowers		Azerbaijan	Qobustan N	R. Piwowarczyk	2025-05-15
Arthropoda	Thysanoptera	Phlaeothripidae	Terebrantia cf.		adult	phytophagous	Harveya capensis	flowers		South Africa	Eden, WC, ZA	Brendanj, phot.	2022-04-29	https://www.inaturalist.org/observations/113392896
Arthropoda	Thysanoptera	Phlaeothripidae	Terebrantia cf.		adult	phytophagous	Harveya capensis	flowers		South Africa	Swartberg pass: Eastern summit path along ridge towards the Bothashoek hut	Marge, phot.	2014-01-17	https://www.inaturalist.org/observations/10960368
Arthropoda	Thysanoptera	Phlaeothripidae	Terebrantia cf.		adult	phytophagous	Harveya capensis	flowers		South Africa	Overberg District Municipality	ParkerW, phot.	2023-11-20	https://www.inaturalist.org/observations/191666748
Arthropoda	Thysanoptera	Phlaeothripidae	Terebrantia cf.		adult	phytophagous	Harveya purpurea	flowers		South Africa	Phillipskop Mountain Reserve, WC	C. Whitehouse, phot.	2017-10-12	https://www.inaturalist.org/observations/8730572
Arthropoda	Thysanoptera	Phlaeothripidae	Terebrantia cf.		adult	phytophagous	Harveya purpurea	flowers		South Africa	Mont Rochelle Nature Reserve, near Franschhoe	S. Gouws, phot.	2022-01-01	https://www.inaturalist.org/observations/104108467
Arthropoda	Thysanoptera	Phlaeothripidae	Terebrantia cf.		adult	phytophagous	Aeginetia indica	flowers		China	Huizhou, GD, CN	Jiutian, phot.	2023-10-01	https://www.inaturalist.org/observations/189295969
Arthropoda	Thysanoptera	Phlaeothripidae	Terebrantia cf.		adult	phytophagous	Phelipanche sp.	flowers	Artemisia	Armenia	Zaritap	R. Piwowarczyk, phot.	2016-06-05
Arthropoda	Thysanoptera	Phlaeothripidae	Terebrantia cf.		adult	phytophagous	Aphyllon purpureum	flowers		North America		P. Hankamp, phot.	2020-06-12
Arthropoda	Thysanoptera	Phlaeothripidae	Tubulifera group		adult	phytophagous	Cistanche cf. trivalvis	flowers		Uzbekistan		A. Fateryga, phot.
Arthropoda	Thysanoptera	Phlaeothripidae	Tubulifera group		adult	phytophagous	Cistanche flava	flowers	Tamarix	Azerbaijan	Suraabad	R. Piwowarczyk, phot.	2024-04-30
Arthropoda	Thysanoptera	Phlaeothripidae	Tubulifera group		adult	phytophagous	Orobanche alba	flowers		Turkey	near Dışkaya, 40.281791 29.230057	A. Matis, phot.	2023-06-23
Arthropoda	Thysanoptera	Phlaeothripidae	Tubulifera cf.		adult	phytophagous	Phelipanche purpurea	flowers		Romania	Pădurea Dumbrăveni, Dobrogea , 43.938903 27.986660	A. Matis, phot.	2014-06-15
Arthropoda	Thysanoptera	Phlaeothripidae	Tubulifera cf.		adult	phytophagous	Phelipanche nana	flowers	Medicago	Georgia	Tbilisi, Turtle Lake	R. Piwowarczyk, phot.	2022-06-04
Arthropoda	Thysanoptera	Phlaeothripidae	Tubulifera cf.		larva	phytophagous	Cistanche phelypaea	flowers	Salsola genistoides Juss. ex Poir.	Spain	Almeria, Tabernas SW	R. Piwowarczyk, phot.	2009-05-04
Arthropoda	Thysanoptera	Phlaeothripidae	Tubulifera cf.		adult	phytophagous	Orobanche caryophyllacea	flowers	Galium verum	Poland	Gartatowice	R. Piwowarczyk, phot.	2009-06-04
Arthropoda	Thysanoptera	Thripidae	Frankliniella intonsa (Trybom, 1895)		adult	phytophagous	Orobanche centaurina	flowers	Centaurea scabiosa	Poland	Boria	R. Piwowarczyk	2022-07-03
Arthropoda	Thysanoptera	Thripidae	Frankliniella intonsa (Trybom, 1895)		adult	phytophagous	Orobanche picridis	flowers	Picris hieracioides	Poland	Pasturka	R. Piwowarczyk & K. Ruraż	2022-06-23
Arthropoda	Thysanoptera	Thripidae	Frankliniella intonsa (Trybom, 1895)		adult	phytophagous	Orobanche lutea	flowers	Medicago sativa	Poland	Dąbrowa Górnicza	K. Ruraż	2023-06-02
Arthropoda	Thysanoptera	Thripidae	Frankliniella intonsa (Trybom, 1895)	9f, 2m	adult	phytophagous	Orobanche alsatica	flowers	Peucedanum cervaria	Poland	Kielce, Grabina Mt	R. Piwowarczyk	2025-07-24
Arthropoda	Thysanoptera	Thripidae	Frankliniella sp.		adult	phytophagous	Phelipanche arenaria	flowers	Artemisia campestris	Poland	Zwierzyniec	R. Piwowarczyk & K. Ruraż	2022-06-23
Arthropoda	Thysanoptera	Thripidae	Frankliniella paucispinosa Moulton, 1933		adult	phytophagous	Orobanche cumana	flowers	Nicotiana tabacum	India	Anand, Baroda, Vijapur, Guntur, Rajahmundry, Vedasandur, Hunsur, Periapatna, Dinhata, Brinjal	Manjunath & Nagarkatti 1977	1974-1975	Manjunath TM, Nagarkatti S (1977) Natural enemies of Orobanche in India and possibilities of its biological control. Technical Bulletin of the Commonwealth Institute of Biological Control 18: 75–83.
Arthropoda	Thysanoptera	Thripidae	Limothrips cerealium (Haliday, 1836)	1f	adult	phytophagous	Orobanche alsatica	flowers	Peucedanum cervaria	Poland	Kielce, Grabina Mt	R. Piwowarczyk	2025-07-24
Arthropoda	Thysanoptera	Thripidae	Limothrips consimilis Priesner, 1926		adult	phytophagous	Orobanchaceae			Russia	Kaliningrad	V.I.Rozhina, O.S. Boklykova		DOI: 10.1134/S001387382208005X
Arthropoda	Thysanoptera	Thripidae	Thrips sp.		larva	phytophagous	Cistanche tubulosa	flowers, stem, fruits/seeds		Jordan	Chschsjs ana Hrachrajs Sovanao	Qasem 2011		Qasem JR (2011) Parasitic flowering plants of woody species in Jordan. European Journal of Plant Pathology 131:143–155. https://doi.org/10.1007/s10658-011-9794-2
Arthropoda	Thysanoptera	Thripidae	Thrips sp.		larva	phytophagous	Phelipanche schultzii	stem		Jordan	Ansansjltz ipa Nraanrajltz Suvipau	Qasem 2011		Qasem JR (2011) Parasitic flowering plants of woody species in Jordan. European Journal of Plant Pathology 131:143–155. https://doi.org/10.1007/s10658-011-9794-2
Arthropoda	Thysanoptera	Thripidae	Thrips physapus, Triphs trehernei, Triphs pelikani		adult	phytophagous	Orobanche centaurina	flowers	Centaurea scabiosa	Poland	Łagów	R. Piwowarczyk & K. Ruraż	2022-07-17
Arthropoda	Thysanoptera	Thripidae	Thrips atratus Haliday, 1836		adult	phytophagous	Orobanche reticulata	flowers		UK	Aberford, Yorkshire	Jones 1991
Arthropoda	Thysanoptera	Thripidae	Thrips atratus Haliday, 1836		adult	phytophagous	Orobanche lutea	flowers	Medicago falcata	Poland	Pęczelice, Mt Ostra	R. Piwowarczyk & K. Ruraż	2023-06-29
Arthropoda	Thysanoptera				adult	phytophagous	Orobanche reticulata	flowers	Cirsium oleraceum	Poland	Kaczawski Mts, Nowe Rochowice	R. Piwowarczyk, phot.	2009-06-25
Arthropoda	Thysanoptera				adult	phytophagous	Orobanche lutea	flowers	Medicago sativa	Poland	Chomentówek	R. Piwowarczyk	2022-05-20
Arthropoda	Thysanoptera				adult	phytophagous	Orobanche lutea	flowers	Medicago falcata	Poland	Pasturka	R. Piwowarczyk	2021-05-21
Arthropoda	Thysanoptera				adult	phytophagous	Orobanche caryophyllacea	flowers	Galium	Poland	Wesołówka	R. Piwowarczyk	2004-05-23
Arthropoda	Thysanoptera				adult	phytophagous	Orobanche caryophyllacea	flowers	Galium verum	Georgia	Tbilisi, Turtle Lake	R. Piwowarczyk, phot.	2022-06-04
Arthropoda	Thysanoptera				adult	phytophagous	Phelipanche pulchella	flowers	Teucrium chmaedrys	Armenia	between Kajaran and Tashtun pass	R. Piwowarczyk, phot.	2017-06-18
Arthropoda	Thysanoptera				adult	phytophagous	Harveya pumila	flowers		South Africa	Sterkfontein Country Estates, the Cradle of Humankind area	G. Krige, phot.		https://sterkfonteincountryestates.org.za/flora/harveya-pumila/
Arthropoda	Thysanoptera				adult	phytophagous	Orobanche owerinii	flowers	Trifolium	Armenia	Ghazanchi E	R. Piwowarczyk, phot.	2017-07-22
Arthropoda	Trombidiformes	Erythraeidae	Erythraeidae sp.		adult	carnivorous	Cistanche fissa	flowers		Azerbaijan	Dash Salaghly	R. Piwowarczyk	2025-05-14	https://www.inaturalist.org/observations/285033052
Annelida	Crassiclitellata	Lumbricidae	Lumbricidae sp. 1		adult	detritivorous	Orobanche lutea	underground stem and tuber		Poland	Sędziejowice	R. Piwowarczyk	2025-08-20
Annelida	Crassiclitellata	Lumbricidae	Lumbricidae sp. 2		adult	detritivorous	Orobanche laxissima	underground stem and tuber		Georgia	Cheremi	R. Piwowarczyk	2025-02-15
Mollusca	Stylommatophora	Anadenidae	Anadenus yangtzeensis Wiktor, De-Niu & Ming, 2000		adult	phytophagous	Xylanche himalaica	flowers	Rhododendron	China	Lao Jun Shan, 3900 m	N. Turland, phot.		https://www.mobot.org/mobot/photoessays/photoessay.asp?fldrloc=yunnan&imgorder=0009
Mollusca	Stylommatophora	Ariolimacidae	Ariolimax columbianus (A. Gould, 1851)		adult	phytophagous	Kopsiopsis hookeri	flowers		North America		H. Dawn		https://bcnativeplants.wordpress.com/2017/01/23/boschniakia-hookeri-a-beautiful-parasite/
Mollusca	Stylommatophora	Arionidae	Arion lusitanicus Mabille, 1868		adult	phytophagous, granivorous	Lathraea squamaria	fruits/seeds		Germany	collected from garden in Hermsdorf, Thuringia, for laboratory experiment	Türke 2011		https://www.db-thueringen.de/servlets/MCRFileNodeServlet/dbt_derivate_00024299/T%C3%BCrke/Dissertation.pdf
Mollusca	Stylommatophora	Arionidae	Arion rufus (Linnaeus, 1758)		adult	phytophagous, granivorous	Lathraea squamaria	fruits/seeds		Germany	collected from Hainich region for laboratory experiment	Türke 2011		https://www.db-thueringen.de/servlets/MCRFileNodeServlet/dbt_derivate_00024299/T%C3%BCrke/Dissertation.pdf
Mollusca	Stylommatophora	Arionidae	Arion sp. (A. ater or A. rufus)		adult	phytophagous	Kopsiopsis hookeri	flowers		Canada	Ucluelet, British Columbia	Odf, phot.	2024-05-21	https://www.inaturalist.org/observations/217342201
Mollusca	Stylommatophora	Arionidae	Arion subfuscus (Draparnaud, 1805)		adult	phytophagous	Boschniakia rossica	flowers		USA	Gustavus, Alaska	T. Turner, phot.	2025-07-03	https://www.inaturalist.org/observations/295710087
Mollusca	Stylommatophora	Arionidae	Arion subfuscus (Draparnaud, 1805)		adult	phytophagous	Boschniakia rossica	flowers		USA	Trail of Time, Juneau, Alaska	pynklynx, phot.	2025-07-01	https://www.inaturalist.org/observations/295593970
Mollusca	Stylommatophora	Arionidae	Arion subfuscus (Draparnaud, 1805)		adult	phytophagous	Boschniakia rossica	flowers		USA	Gustavus, Alaska	pilgrim123, phot.	2025-06-25	https://www.inaturalist.org/observations/295387021
Mollusca	Stylommatophora	Arionidae	Arion subfuscus (Draparnaud, 1805)		adult	phytophagous	Boschniakia rossica	flowers		USA	Gustavus, Alaska	pilgrim123, phot.	2025-06-26	https://www.inaturalist.org/observations/295380595
Mollusca	Stylommatophora	Camaenidae	Fruticicola fruticum (O.F.Müller, 1774)		juvenile	resting	Orobanche alsatica	flowers	Peucedanum cervaria	Poland	Kielce, Grabina Mt	R. Piwowarczyk	2025-07-30
Mollusca	Stylommatophora	Camaenidae	Fruticicola fruticum (O.F.Müller, 1774)			resting	Lathraea squamaria	flowers		Russia	Odincovo	E. Spivakovsky, phot.	2018-05-01	https://www.plantarium.ru/page/image/id/567753.html
Mollusca	Stylommatophora	Camaenidae	Fruticicola fruticum (O.F.Müller, 1774)				Lathraea squamaria	flowers		Sweden	Näset peninsula, east of Tullgarn	K. Kjellström		https://www.su.se/polopoly_fs/1.71187.1339661517!/PlantsEcology_2010_3.pdf
Mollusca	Stylommatophora	Dorcasiidae	Trigonephrus globulus (O.F.Müller, 1774)		adult		Hyobanche sanguinea			South Africa	West Coast, WC, ZA	Jenny, phot.	2019-09-02	https://www.inaturalist.org/observations/32003089
Mollusca	Stylommatophora	Dorcasiidae	Trigonephrus globulus (O.F.Müller, 1774)		adult		Hyobanche sanguinea			South Africa	Groot Paternoster Private Nature Reserve	Carolouw, phot.	09.-9.2024	https://www.inaturalist.org/observations/241608928
Mollusca	Stylommatophora	Dorcasiidae	Trigonephrus globulus (O.F.Müller, 1774)		adult		Hyobanche sanguinea			South Africa	West Coast Peninsula	Runan. Phot.	2022-08-26	https://www.inaturalist.org/observations/144414776
Mollusca	Stylommatophora	Dorcasiidae	Trigonephrus globulus (O.F.Müller, 1774)		adult		Hyobanche sp.			South Africa	Postberg trail day 2, crossing dunes behind Sixteen Mile Beach, West Coast National Park	T. Rebelo, phot.	2023-08-21	https://www.inaturalist.org/observations/183272698
Mollusca	Stylommatophora	Dorcasiidae	Trigonephrus globulus (O.F.Müller, 1774)		adult		Hyobanche sanguinea			South Africa	West Coast National Park, West Coast Peninsula, WC, ZA	K. Hackett, phot.	2023-09-16	https://www.inaturalist.org/observations/187128482
Mollusca	Stylommatophora	Enidae	Georginapaeus hohenackeri (L.Pfeiffer, 1848)		adult	resting	Phelipanche helderichii	flowers	Eryngium	Turkey				https://turkiyebitkileri.com/en/photo-gallery/orobanchaceae-canavarotugiller/phelipanche-aslanparma%C4%9F%C4%B1/orobanche-coelestis/37862-erzurum.html
Mollusca	Stylommatophora	Gastrodontidae	Ventridens sp.		adult		Conopholis americana	flowers		USA	Kimberlin HGT, TN	L. Dulac, phot.	2024-04-27	https://www.inaturalist.org/observations/210372172
Mollusca	Stylommatophora	Gastrodontidae	Zonitoides arboreus (Say, 1817)		juvenile	phytophagous	Hyobanche sanguinea	flowers		South Africa	West Coast DC	T. Gosliner, phot.	2007-09-02	https://www.inaturalist.org/observations/63036138
Mollusca	Stylommatophora	Gastrodontidae	Zonitoides arboreus (Say, 1817)		adult	phytophagous	Hyobanche sanguinea	flowers		South Africa	West Coast National Park	G. Laidler, phot.	2013-08-29	https://www.inaturalist.org/observations/72803104
Mollusca	Stylommatophora	Gastrodontidae	Zonitoides arboreus (Say, 1817)		adult		Hyobanche sanguinea			South Africa	Cape Farms, Cape Town	J. Retief, phot.	2023-08-21	https://www.inaturalist.org/observations/179508178
Mollusca	Stylommatophora	Gastrodontidae	Zonitoides arboreus (Say, 1817)		adult	phytophagous	Hyobanche sanguinea	flowers		South Africa	Postberg trail day 2, track twixt Sixteen Mile Beach and main road, West Coast National Park	T. Rebelo, phot.	2023-08-21	https://www.inaturalist.org/observations/183272841
Mollusca	Stylommatophora	Gastrodontidae	Zonitoides arboreus (Say, 1817)		adult	phytophagous	Hyobanche sanguinea	flowers		South Africa	West Coast District Municipality	Jeanelz, phot.	2024-09-24	https://www.inaturalist.org/observations/243963324
Mollusca	Stylommatophora	Geomitridae	Cochlicella acuta (O.F. Müller, 1774)		adult		Orobanche foetida	underground stem and tuber	Ononis	Portugal	Alvor	R. Piwowarczyk, phot.	2012-04-27
Mollusca	Stylommatophora	Geomitridae	Xerolenta obvia (Menke, 1828)		adult	resting	Orobanche lutea	flowers	Medicago falcata	Poland	Sędziejowice	R. Piwowarczyk	2024-05-31
Mollusca	Stylommatophora	Geomitridae	Xerolenta obvia (Menke, 1828)		adult	resting	Orobanche alsatica	stem		Czech Republic	PP Špice, Újezd u Brna	K. Kolias, phot.	2023-06-04	https://www.nahuby.sk/obrazok_detail.php?obrazok_id=857227&poradie=405&form_hash=gallery
Mollusca	Stylommatophora	Geomitridae	Xeropicta derbentina (Krynicki, 1836)		adult		Phelipanche arenaria	flowers	Artemisia lerchiana	Georgia	between Likani and Chitakhevi	R. Piwowarczyk, phot.	2022-06-16
Mollusca	Stylommatophora	Geomitridae	Xeropicta derbentina (Krynicki, 1836)		adult	resting	Phelipanche nana	flowers	Alyssum murale	Georgia	Tbilisi, Tbilisi Sea	R. Piwowarczyk, phot.	2022-06-07
Mollusca	Stylommatophora	Geomitridae	Xeropicta derbentina (Krynicki, 1836)		adult	resting	Orobanche cumana	flowers	Artemisia lerchiana	Georgia	Kaspi NE	R. Piwowarczyk, phot.	2022-06-08
Mollusca	Stylommatophora	Geomitridae	Xeropicta derbentina (Krynicki, 1836)		adult	resting	Orobanche cumana	flowers	Artemisia	Ukraine	Koblevo NW	R. Piwowarczyk, phot.	2019-06-01
Mollusca	Stylommatophora	Geomitridae	Xeropicta derbentina (Krynicki, 1836)		adult		Cistanche armena	flowers	Alhagi maurorum	Armenia	Khor Virap	R. Piwowarczyk, phot.	2016-05-26
Mollusca	Stylommatophora	Geomitridae	Xeropicta derbentina (Krynicki, 1836)		adult	resting	Phelipanche sp.	flowers	Genista	Armenia	Kapan	R. Piwowarczyk, phot.	2017-06-18
Mollusca	Stylommatophora	Geomitridae	Xeropicta derbentina (Krynicki, 1836)		adult	resting	Orobanche cumana	flowers	Artemisia	Russia	Dagestan, Gelin-Batan	S. Svirin, phot.	2022-05-05	https://www.inaturalist.org/observations/152815749
Mollusca	Stylommatophora	Geomitridae	Xeropicta derbentina (Krynicki, 1836)		adult		Orobanche pubescens	flowers		Crimea	Siren	V. Luzanov, phot.	2021-05-25	https://www.inaturalist.org/observations/80254869
Mollusca	Stylommatophora	Geomitridae	Xeropicta derbentina (Krynicki, 1836)		adult	resting	Cistanche flava	flowers	Tamarix	Azerbaijan	Dashli Jalgan	R. Piwowarczyk, phot.	2024-05-08
Mollusca	Stylommatophora	Geomitridae	Xeropicta derbentina (Krynicki, 1836)		adult	resting	Cistanche fissa	flowers	Salsola	Azerbaijan	Dash Salaghly	R. Piwowarczyk	2025-05-14
Mollusca	Stylommatophora	Geomitridae	Xeropicta derbentina (Krynicki, 1836)		adult	resting	Orobanche cumana	flowers	Artemisia	Azerbaijan	Pirallahi	R. Piwowarczyk	2025-05-18
Mollusca	Stylommatophora	Geomitridae	Xeropicta derbentina (Krynicki, 1836)		adult	resting	Cistanche fissa	flowers	Salsola	Azerbaijan	Tovuz	R. Piwowarczyk	2025-05-11
Mollusca	Stylommatophora	Geomitridae	Xeropicta derbentina (Krynicki, 1836)		adult	resting	Cistanche fissa	flowers	Caroxylon	Azerbaijan	Yenikand	R. Piwowarczyk	2025-05-10
Mollusca	Stylommatophora	Geomitridae	Xeropicta krynickii (Krynicki, 1833) cf.		adult		Phelipanche lavandulacea	flowers		Israel	Har Bracha	Y.S. Shalom, phot.	2023-04-23	https://www.inaturalist.org/observations/156466511
Mollusca	Stylommatophora	Geomitridae	Xeroplexa intersecta (Poiret, 1801)		adult		Orobanche elatior	flowers, stem		UK	Wiltshire	J. Crossley, phot.	2021-07-24	https://www.inaturalist.org/observations/88447120
Mollusca	Stylommatophora	Helicidae	Cepaea hortensis (O. F. Müller, 1774)		adult	resting	Orobanche crenata	flowers		Italy	Gravina in Puglia	mick_photo, phot.	2022-05-22	https://www.inaturalist.org/observations/131460076
Mollusca	Stylommatophora	Helicidae	Cepaea hortensis (O. F. Müller, 1774)		adult	phytophagous, granivorous	Lathraea squamaria	fruits/seeds		Germany	collected from Hainich region for laboratory experiment	Türke 2011		https://www.db-thueringen.de/servlets/MCRFileNodeServlet/dbt_derivate_00024299/T%C3%BCrke/Dissertation.pdf
Mollusca	Stylommatophora	Helicidae	Cepaea nemoralis (Linnaeus, 1758)		adult		Lathraea clandestina			France	Le Bernard	Ronan A., phot.	2010-12-07	https://www.inaturalist.org/observations/257399186
Mollusca	Stylommatophora	Helicidae	Chilostoma cingulatum (S.Studer, 1820)		adult	resting	Orobanche reticulata	flowers		France	Pujaut	Jltasset, phot.	2021-04-27	https://www.inaturalist.org/observations/179188748
Mollusca	Stylommatophora	Helicidae	Cornu aspersum (O. F. Müller, 1774)		adult		Lathraea clandestina			France	Le Bernard	Ronan A., phot.	2010-12-07	https://www.inaturalist.org/observations/257399186
Mollusca	Stylommatophora	Helicidae	Helix pomatia Linnaeus, 1758		adult		Lathraea squamaria	flowers		Belarus	Minsk	stepdi, phot.	2025-05-04	https://www.inaturalist.org/observations/278468271
Mollusca	Stylommatophora	Helicidae	Helix pomatia Linnaeus, 1758		adult		Lathraea squamaria	flowers		Poland		forest hunger, video		https://www.youtube.com/watch?v=OAltsjkzaX8
Mollusca	Stylommatophora	Helicidae	Theba pisana (O. F. Müller, 1774)		adult	resting	Orobanche foetida	flowers		Portugal	Colares	Inês Moitinho de Almeida, phot.	2021-04-18	https://www.inaturalist.org/observations/74350616
Mollusca	Stylommatophora	Helicidae	Theba pisana (O. F. Müller, 1774)		adult	resting	Phelipanche nana	flowers		Greece	Crete	R. Piwowarczyk, phot.	2013-04-29
Mollusca	Stylommatophora	Helicidae	Theba pisana (O. F. Müller, 1774)		adult	resting	Orobanche canescens	flowers		Greece	Crete	R. Piwowarczyk, phot.	2013-04-29
Mollusca	Stylommatophora	Helicidae	Theba pisana (O. F. Müller, 1774)		adult	resting	Orobanche foetida	flowers		Italy	Riva dei Tessali	S. Moores, phot.	2017-05-03	https://www.inaturalist.org/observations/18339255
Mollusca	Stylommatophora	Helicidae	Theba pisana (O. F. Müller, 1774)		adult	resting	Orobanche foetida	flowers		Portugal	Foz do Arelho	Bluetit, phot.	2019-04-29	https://www.inaturalist.org/observations/24035642
Mollusca	Stylommatophora	Helicidae	Theba pisana (O. F. Müller, 1774)		adult	resting	Cistanche phelypaea	flowers		Portugal	Reserva Natural do Estuário do Sado, Setúbal, Setúbal	Mjdrumond, phot.	2021-05-22	https://www.inaturalist.org/observations/80248778
Mollusca	Stylommatophora	Helicidae	Theba pisana (O. F. Müller, 1774)		adult	resting	Cistanche phelypaea	flowers		Portugal	Alcochete	F. Barros, phot.	2017-06-01	https://www.inaturalist.org/observations/14956048
Mollusca	Stylommatophora	Helicidae	Theba pisana (O. F. Müller, 1774)		adult	resting	Cistanche phelypaea	flowers		Portugal	Setúbal	T. Carrapiço, phot.	2023-04-02	https://www.inaturalist.org/observations/154701058
Mollusca	Stylommatophora	Helicidae	Theba pisana (O. F. Müller, 1774)		adult	resting	Cistanche phelypaea	flowers		Portugal	Setúbal	Elisabraz, phot.	2022-05-14	https://www.inaturalist.org/observations/139548344
Mollusca	Stylommatophora	Helicidae	Theba pisana (O. F. Müller, 1774)		adult		Orobanche sanguinea	flowers		Italy	San Pietro In Bevagna	L. Bennett, phot.	2023-09-26	https://www.inaturalist.org/photos/336883577
Mollusca	Stylommatophora	Helicidae	Theba pisana (O. F. Müller, 1774)		adult	resting	Orobanche foetida	flowers		Portugal	Barão de São João	B. Parris, phot.	1973-04-14	https://www.inaturalist.org/observations/160248632
Mollusca	Stylommatophora	Helicidae	Theba pisana (O. F. Müller, 1774)		adult	resting	Orobanche foetida	flowers		Portugal	Litoral Sintrense	Zaca, phot.	2021-07-21	https://www.inaturalist.org/observations/54073241
Mollusca	Stylommatophora	Helicidae	Theba pisana (O. F. Müller, 1774)		adult	resting	Harveya squamosa	flowers		South Africa	Atlantic Beach Golf Estate, Cape Town	S. Hatt, phot.	2023-09-27	https://www.inaturalist.org/observations/188273116
Mollusca	Stylommatophora	Helicidae	Theba pisana (O. F. Müller, 1774)		adult		Hyobanche sanguinea			South Africa	West Coast DC	T. Gosliner, phot.	2007-09-02	https://www.inaturalist.org/observations/63036138
Mollusca	Stylommatophora	Helicidae	Theba pisana (O. F. Müller, 1774)		adult	resting	Hyobanche sp.	flowers		South Africa	Sonkwas Street, Paternoster, WC, ZA	H. Slabig, phot.	2023-08-16	https://www.inaturalist.org/observations/183641272
Mollusca	Stylommatophora	Helicidae	Theba pisana (O. F. Müller, 1774)		adult		Hyobanche sanguinea			South Africa	West Coast, WC, ZA	Jenny, phot.	2019-09-02	https://www.inaturalist.org/observations/32003089
Mollusca	Stylommatophora	Helicidae	Theba pisana (O. F. Müller, 1774)		adult		Hyobanche sanguinea			South Africa	West Coast DC	R. Breggen, phot.	2018-09-01	https://www.inaturalist.org/observations/61853682
Mollusca	Stylommatophora	Helicidae	Theba pisana (O. F. Müller, 1774)		adult		Hyobanche sanguinea			South Africa	Paternoster, WC, ZA	Carpe1, phot.	2022-08-05	https://www.inaturalist.org/observations/129545181
Mollusca	Stylommatophora	Helicidae	Theba pisana (O. F. Müller, 1774)		adult		Hyobanche sanguinea	flowers		South Africa	Cape Farms, Cape Town	J. Retief, phot.	2022-08-23	https://www.inaturalist.org/observations/132024016
Mollusca	Stylommatophora	Helicidae	Theba pisana (O. F. Müller, 1774)		adult		Hyobanche sanguinea			South Africa	Yzerfontein	J. Retief, phot.	2022-09-03	https://www.inaturalist.org/observations/133489830
Mollusca	Stylommatophora	Helicidae	Theba pisana (O. F. Müller, 1774)		adult		Hyobanche sanguinea			South Africa	West Coast Peninsula	Runan, phot.	2022-08-26	https://www.inaturalist.org/observations/144414776
Mollusca	Stylommatophora	Helicidae	Theba pisana (O. F. Müller, 1774)		adult		Hyobanche sp.			South Africa	Postberg trail day 2, crossing dunes behind Sixteen Mile Beach, West Coast National Park	T. Rebelo, phot.	2023-08-21	https://www.inaturalist.org/observations/183272698
Mollusca	Stylommatophora	Helicidae	Theba pisana (O. F. Müller, 1774)		adult		Hyobanche sanguinea			South Africa	West Coast National Park, West Coast Peninsula, WC, ZA	K. Hackett, phot.	2023-09-16	https://www.inaturalist.org/observations/187128482
Mollusca	Stylommatophora	Helicidae	Theba pisana (O. F. Müller, 1774)		adult		Hyobanche sanguinea			South Africa	Shelley Point, St Helena Bay	P. Viljoen, phot.	2024-08-12	https://www.inaturalist.org/observations/235678249
Mollusca	Stylommatophora	Helicidae	Theba pisana (O. F. Müller, 1774)		adult		Hyobanche sanguinea			South Africa	West Coast District Municipality	Jeanelz, phot.	2024-09-24	https://www.inaturalist.org/observations/243963324
Mollusca	Stylommatophora	Helicidae	Theba pisana (O. F. Müller, 1774)		adult	resting	Phelipanche nana	flowers		France	Le Grau-du-Roi	F. Cabot, phot.	2025-05-09	https://www.inaturalist.org/observations/287261014
Mollusca	Stylommatophora	Helicidae	Theba pisana (O. F. Müller, 1774)		adult	resting	Orobanche minor	flowers		Spain	Playa de Verdicio	J.L. Porto Torres, phot.	2008-05-29	https://www.asturnatura.com/fotografia/flora/orobanche-minor-2/4796.html
Mollusca	Stylommatophora	Helicidae	Theba pisana (O. F. Müller, 1774)		adult	resting	Phelipanche ramosa	flowers		Spain	Parque Natural de las Lagunas de La Mata y Torrevieja, Torrevieja, Alicante	J. Martin, phot.	2008-03-29	https://en.wikipedia.org/wiki/Orobanche_ramosa#/media/File:Orobanche_ramosaTorrevieja.jpg
Mollusca	Stylommatophora	Helicidae	Theba pisana (O. F. Müller, 1774)		adult	resting	Harveya squamosa	flowers		South Africa	Sunset Beach, Cape Town	L. Tyeba, phot.	2023-10-24	https://www.inaturalist.org/observations/188768861
Mollusca	Stylommatophora	Helicidae	Theba pisana (O. F. Müller, 1774)		adult		Harveya squamosa	flowers		South Africa	Philadelphia, Western Cape	J. Stephenson, phot.	2024-09-15	https://www.inaturalist.org/observations/241853882
Mollusca	Stylommatophora	Hygromiidae	Monacha cantiana (Montagu, 1803)		adult	resting	Orobanche alba	flowers		France	Lamargelle	M. Gauvain, phot.	2024-05-28	https://www.inaturalist.org/observations/233113458
Mollusca	Stylommatophora	Hygromiidae	Monacha cartusiana (O. F. Müller, 1774) x M. claustralis (Menke, 1828)		adult	resting	Orobanche picridis	flowers		Poland	Pasturka	R. Piwowarczyk	2025-07-30
Mollusca	Stylommatophora	Hygromiidae	Monacha fruticola (Krynicki, 1833)		adult	resting	Cistanche flava	flowers	Tamarix	Azerbaijan	Dashli Jalgan	R. Piwowarczyk, phot.	2024-05-08
Mollusca	Stylommatophora	Philomycidae	Meghimatium bilineatum (W.H.Benson, 1842)		adult	phytophagous	Orobanche boninsimae	flowers		Japan	Chichijima and Hachajima Islands	A. Nishimura & K. Takayama, 2022	03.-04.2018-2021	https://doi.org/10.1111/1442-1984.12389
Mollusca	Stylommatophora		Pulmonata spp.		adult	phytophagous	Orobanche boninsimae	flowers		Japan	Chichijima and Hachajima Islands	A. Nishimura & K. Takayama, 2022	03.-04.2018-2021	https://doi.org/10.1111/1442-1984.12389
Mollusca	Stylommatophora				adult		Orobanche flava	flowers		Romania	Ceahlău, 46.925777 25.922023	A. Matis, phot.	2020-07-05
Mollusca	Stylommatophora				adult	phytophagous	Lathraea clandestina	flowers, stem		UK		Atkinson & Atkinson 2020		https://doi.org/10.1111/1365-2745.13473
Mollusca	Stylommatophora				adult		Orobanche amethystea	flowers		Bulgaria	near Mednikarovo	A. Matis, phot.	2021-06-18
Nematoda	Nematoda		Nematoda sp. 1		adult	phytophagous	Kopsiopsis hookeri			North America		H. Dawn		https://bcnativeplants.wordpress.com/2017/01/23/boschniakia-hookeri-a-beautiful-parasite/
Nematoda	Nematoda		Nematoda sp. 2		adult	phytophagous	Phelipanche ramosa	flowers	Solanum lycopersicon	Poland	Szewce	R. Piwowarczyk & S. Guzikowski	2017-10-07
Amphibia	Anura	Bufonidae	Bufotes viridis ssp. sitibundus		adult	carnivorous	Cistanche flava	underground stem and tuber		Azerbaijan	Dashli Jalgan	R. Piwowarczyk, phot.	2025-05-17	https://www.inaturalist.org/observations/285041836
Aves	Passeriformes	Nectariniidae	Nectarinia famosa (Linnaeus, 1766)		adult	anthophylous	Hyobanche hanekomii	flowers		South Africa	Cederberg Mountains, Western Cape	T. Niedzwetzki-Taubert, 2022	X.10.2016	https://www.biorxiv.org/content/10.1101/2022.12.13.519978v1
Aves	Passeriformes	Nectariniidae	Nectarinia famosa (Linnaeus, 1766)		adult	anthophylous	Hyobanche sanguinea	flowers		South Africa	Kommetjie Slangkop, Cape Peninsula	R.C. Turner & J.J. Midgley, 2016	08.-10.2013	https://doi.org/10.1016/j.sajb.2015.07.004
Aves	Passeriformes	Nectariniidae	Anthobaphes violacea (Linnaeus, 1766)		adult	anthophylous	Hyobanche sanguinea	flowers		South Africa	Kommetjie Slangkop, Cape Peninsula	R.C. Turner & J.J. Midgley, 2016	08.-10.2013	https://doi.org/10.1016/j.sajb.2015.07.004
Aves	Passeriformes	Pycnonotidae	Hypsipetes amaurotis subsp. squamiceps (Kittlitz, 1830)		adult	anthophylous	Orobanche boninsimae	flowers		Japan	Bonin (Ogasawara) Islands	A. Nishimura & K. Takayama, 2022		https://doi.org/10.1111/1442-1984.12389
Aves	Passeriformes	Zosteropidae	Zosterops japonicus Temminck & Schlegel, 1845		adult	anthophylous	Orobanche boninsimae	flowers		Japan	Bonin (Ogasawara) Islands	A. Nishimura & K. Takayama, 2022		https://doi.org/10.1111/1442-1984.12389
Reptilia	Squamata	Gekkonidae	Pachydactylus maculatus Gray, 1845		adult	carnivorous	Hyobanche roseoalba	flowers		South Africa	Sarah Baartman District Municipality	W. Hayward, phot.	2010-07-10	https://www.inaturalist.org/observations/194898004; https://www.inaturalist.org/observations/194886342
Reptilia	Squamata	Sphaerodactylidae	Teratoscincus scincus (Schlegel, 1858) cf.		adult	carnivorous	Cistanche sp.			Uzbekistan	Mingbuloq	V. Yusupov, phot.	2024-04-01	https://www.inaturalist.org/observations/213249177
Reptilia	Testudines	Testudinidae	Chersina angulata (Schweigger, 1812)		adult	phytophagous	Hyobanche hanekomii	whole plant or parts		South Africa	Cederberg Mountains, Western Cape	T. Niedzwetzki-Taubert, 2022		https://www.biorxiv.org/content/10.1101/2022.12.13.519978v1
Reptilia	Testudines	Testudinidae	Chersina angulata (Schweigger, 1812)		adult	phytophagous	Hyobanche sanguinea	flowers		South Africa	Kommetjie Slangkop, Cape Peninsula	R.C. Turner & J.J. Midgley, 2016	2013-09-19	https://doi.org/10.1016/j.sajb.2015.07.004
Reptilia	Testudines	Testudinidae	Testudo graeca Linnaeus, 1758		adult	phytophagous	Cistanche flava	flowers, stem	Tamarix	Azerbaijan	Dashli Jalgan	R. Piwowarczyk, phot.	2024-05-08	https://www.inaturalist.org/observations/294821895
Mammalia	Artiodactyla	Bovidae	Bos primigenius Bojanus, 1827		adult	phytophagous	Hyobanche hanekomii	whole plant or parts		South Africa	Cederberg Mountains, Western Cape	T. Niedzwetzki-Taubert, 2022		https://www.biorxiv.org/content/10.1101/2022.12.13.519978v1
Mammalia	Artiodactyla	Bovidae	Bos taurus Linnaeus, 1758		adult	phytophagous	Phelipanche aegyptiaca	whole plant or parts		Israel	Anianiipti ipo Nlaanlaipti Iylipoy	L. Basheer et al. 2024		https://doi.org/10.1016/j.fufo.2024.100413
Mammalia	Artiodactyla	Bovidae	Capra hircus Linnaeus, 1758		adult	phytophagous	Phelipanche aegyptiaca	whole plant or parts		Israel	Anianiipti ipo Nlaanlaipti Iylipoy	L. Basheer et al. 2024		https://doi.org/10.1016/j.fufo.2024.100413
Mammalia	Artiodactyla	Bovidae	Gazella subgutturosa subsp. marica Thomas, 1897		adult	phytophagous	Cistanche tubulosa			United Arab Emirates	Chichiunited arab es ano Hlachlaunited arab es Iolanoo	Hornby 2003		Hornby, R. "Island gazelles and Desert Hyacinth." Tribulus 13.1 (2003): 26-27.
Mammalia	Artiodactyla	Bovidae	Ovis aries Linnaeus, 1758		adult	phytophagous	Phelipanche aegyptiaca	whole plant or parts		Israel	Anianiipti ipo Nlaanlaipti Iylipoy	L. Basheer et al. 2024		https://doi.org/10.1016/j.fufo.2024.100413
Mammalia	Artiodactyla	Cervidae	Cervus sp.		adult	phytophagous	Conopholis americana	flowers		USA	Virginia, Allegheny Mountains	Baird & Riopel 1986	1980-1981	https://doi.org/10.2307/2425946
Mammalia	Carnivora	Ursidae	Ursus americanus Pallas, 1780		adult	phytophagous	Boschniakia rossica	underground stem and tuber		USA	Glacier Bay National Park, Alaska	T. Lewis	2022-10-11	https://www.nps.gov/articles/000/black-bear-cub-avian-influenza-2022.htm
Mammalia	Carnivora	Ursidae	Ursus americanus Pallas, 1780		adult	phytophagous	Boschniakia rossica	underground stem and tuber		USA	Northern Groundcone, Junea, Alaska			https://www.naturebob.com/sites/default/files/Creatures%20that%20Use%20Alders%2C%20Cottonwoods%20and%20Willows%20in%20Juneau%2C%20Alaska_0.pdf
Mammalia	Carnivora	Ursidae	Ursus americanus Pallas, 1780		adult	phytophagous, granivorous	Conopholis americana	flowers, stem, fruits/seeds		USA	Smoky and Shenandoah Mountains, Virginia	D.G Haskell		https://dghaskell.com/2013/04/26/bear-corn/
Mammalia	Carnivora	Ursidae	Ursus americanus Pallas, 1780		adult	phytophagous	Conopholis americana			USA	Great Smoky Mountains	Eagle & Pelton, 1983		https://ia801005.us.archive.org/9/items/biostor-217818/biostor-217818.pdf
Mammalia	Carnivora	Ursidae	Ursus americanus Pallas, 1780		adult	phytophagous, granivorous	Conopholis alpina	fruits/seeds		Mexico	Olnolnm phi Laolam Nnlphin	B.R. McKinney & J.D. Villalobos, 2014		https://floranorthamerica.org/Conopholis_alpina
Mammalia	Carnivora	Ursidae	Ursus americanus Pallas, 1780		adult	phytophagous	Conopholis americana			USA	Pomona area Harriman St Park	J. Conlon, phot.	2023-05-10	https://www.inaturalist.org/observations/161265844
Mammalia	Carnivora	Ursidae	Ursus arctos Linnaeus, 1758		adult	phytophagous	Boschniakia rossica	whole plant or parts		USA	Alaska, Juneau, Dredge Lake			https://onthetrailsjuneau.wordpress.com/tag/boschniakia-rossica/
Mammalia	Carnivora	Ursidae	Ursus arctos Linnaeus, 1758		adult	phytophagous	Boschniakia rossica			USA	Glacier Bay National Park and Preserve, Alaska			https://pubs.usgs.gov/of/2009/1169/pdf/ofr20091169.pdf
Mammalia	Carnivora	Ursidae	Ursus arctos subsp. middendorffi Merriam, 1896		adult	phytophagous	Boschniakia rossica	underground stem and tuber		USA	Alaska, Kodiak Island	J. Polet & T. Weber, 2008		file_2.123514_001.pdf
Mammalia	Carnivora	Ursidae	Ursus arctos gobiensis		adult	phytophagous	Cistanche deserticola			Mongolia	Chnchnmico ani Hachamico Ntlanit	Mandakh et al. 2020		https://www.ncbi.nlm.nih.gov/pmc/articles/PMC7936101/
Mammalia	Macroscelidea	Macroscelididae	Elephantulus edwardii (A.Smith, 1839)		adult	anthophylous	Hyobanche atropurpurea	flowers		South Africa	Western Cape, Matsikamma mountain	P. Wester, 2011	4-10.10.2009	https://doi.org/10.1016/j.flora.2011.05.010
Mammalia	Macroscelidea	Macroscelididae	Elephantulus edwardii (A.Smith, 1839)		adult	anthophylous	Hyobanche hanekomii	flowers		South Africa	Cederberg Mountains, Western Cape	T. Niedzwetzki-Taubert, 2022	X.10.2016	https://www.biorxiv.org/content/10.1101/2022.12.13.519978v1
Mammalia	Primates	Cercopithecidae	Papio ursinus (Kerr, 1792)		adult	phytophagous	Hyobanche hanekomii	whole plant or parts		South Africa	Cederberg Mountains, Western Cape	T. Niedzwetzki-Taubert, 2022		https://www.biorxiv.org/content/10.1101/2022.12.13.519978v1
Mammalia	Rodentia	Aplodontiidae	Aplodontia sp.		adult	phytophagous	Kopsiopsis hookeri			North America		H. Dawn		https://bcnativeplants.wordpress.com/2017/01/23/boschniakia-hookeri-a-beautiful-parasite/
Mammalia	Rodentia	Cricetidae	Peromyscus leucopus (Rafinesque, 1818)		adult	phytophagous	Conopholis americana	flowers		USA	laboratory experiment	Barid & Riopel 1986	1980-1981	https://doi.org/10.2307/2425946
Mammalia	Rodentia	Cricetidae	Peromyscus maniculatus (Wagner, 1845)		adult	phytophagous	Conopholis americana	flowers		USA	laboratory experiment	Barid & Riopel 1986	1980-1981	https://doi.org/10.2307/2425946
Mammalia	Rodentia	Cricetidae	Clethrionomys gapperi (Vigors, 1830)		adult	phytophagous	Conopholis americana	flowers		USA	laboratory experiment	Barid & Riopel 1986	1980-1981	https://doi.org/10.2307/2425946
Mammalia	Rodentia	Muridae	Muridae sp. 1		adult	phytophagous	Hyobanche hanekomii	whole plant or parts		South Africa	Cederberg Mountains, Western Cape	T. Niedzwetzki-Taubert, 2022		https://www.biorxiv.org/content/10.1101/2022.12.13.519978v1
Mammalia	Rodentia	Muridae	Rattus rattus (Linnaeus, 1758)		adult	phytophagous	Orobanche boninsimae	whole plant or parts		Japan	Chichijima and Hachajima Islands	A. Nishimura & K. Takayama, 2022	03.-04.2018-2021	https://doi.org/10.1111/1442-1984.12389
Mammalia	Rodentia	Sciuridae	Tamias striatus (Linnaeus, 1758)		adult	phytophagous	Conopholis americana	flowers		USA	laboratory experiment	Barid & Riopel 1986	1980-1981	https://doi.org/10.2307/2425946
