# Supplementary material for: A multiverse of trophic networks and coevolutionary trajectories among holoparasitic Orobanchaceae and their animal associates: a global perspective
Source: PhytoKeys. 2026 Jun 2;275:209–97. doi: 10.3897/phytokeys.275.192014 (PMC13250618; doi:10.3897/phytokeys.275.192014)
Supplement: Supplementary material 4 — Molecular database of animals’ collection with GenBank accession numbers [file phytokeys-275-209_article-192014__-s004.xlsx]

## Sheet: Arkusz1
Table S2. Molecular database of animals collection with GenBank accession numbers.
Process ID	Sample ID	Catalog number	ID	Locality	Country	Latitude	Longitude	Collector	Date	COI	Associated Host	BIN	COI-5P Seq. Length
VARPL1188-22	ZAP_001	ZAP_001	Oedemera femorata	Zwierzyniec	Poland	50.517	20.71	K. Ruraz, K. Zubek	07-Jul-2021	PV417010	Host: Phelipanche arenaria	BOLD:ACZ1044	618[0n]
VARPL1189-22	ZAP_002	ZAP_002	Dasytes niger	Zwierzyniec	Poland	50.517	20.71	K. Ruraz, K. Zubek	07-Jul-2021	PV416957	Host: Phelipanche arenaria	BOLD:AAO1143	620[0n]
VARPL1190-22	ZAP_003	ZAP_003	Sphaerophoria scripta	Zwierzyniec	Poland	50.517	20.71	K. Ruraz, K. Zubek	07-Jul-2021	PV417000	Host: Phelipanche arenaria	BOLD:AAA7374	619[0n]
VARPL1191-22	ZAP_004	ZAP_004	Oedemera flavipes	Zwierzyniec	Poland	50.517	20.71	K. Ruraz, K. Zubek	07-Jul-2021	PV417116	Host: Phelipanche arenaria	BOLD:ACP0256	619[0n]
VARPL2011-23	ZAP_005	ZAP_005	Sphaerophoria scripta	Zwierzyniec	Poland	50.517	20.71	K. Ruraz, K. Zubek	07-Jul-2021	PV416980	N/A	BOLD:AAA7374	614[0n]
VARPL1192-22	ZAP_006	ZAP_006	Oedemera flavipes	Zwierzyniec	Poland	50.517	20.71	K. Ruraz, K. Zubek	07-Jul-2021	PV416909	Host: Phelipanche arenaria	BOLD:ACP0256	616[0n]
VARPL1196-22	Zap012	1C7	Cecidomyiidae	Kielce Botanical Garden	Poland	50.866	20.596	K. Ruraz	06-Jan-1900	PV416896	Host: Orobanche caryophyllacea	BOLD:ACP9491	576[0n]
VARPL1197-22	Zap013	1C8	Oscinella	Kielce Botanical Garden	Poland	50.866	20.596	K. Ruraz	06-Jan-1900	PV416954	Host: Orobanche caryophyllacea	BOLD:AAB1152	554[0n]
VARPL1198-22	Zap014	1C9	Phytomyza	Kielce Botanical Garden	Poland	50.866	20.596	K. Ruraz	06-Jan-1900	PV417019	Host: Orobanche caryophyllacea	BOLD:ACX3227	571[0n]
VARPL1199-22	Zap015	1C10a	Diptera	Kielce Botanical Garden	Poland	50.866	20.596	K. Ruraz	06-Jan-1900	N/A	Host: Orobanche caryophyllacea	N/A	0[n]
VARPL1200-22	Zap016	1C10b	Diptera	Kielce Botanical Garden	Poland	50.866	20.596	K. Ruraz	06-Jan-1900	N/A	Host: Orobanche caryophyllacea	N/A	0[n]
VARPL1201-22	Zap017	1C10c	Diptera	Kielce Botanical Garden	Poland	50.866	20.596	K. Ruraz	06-Jan-1900	N/A	Host: Orobanche caryophyllacea	N/A	0[n]
VARPL1202-22	Zap018	1C10d	Diptera	Kielce Botanical Garden	Poland	50.866	20.596	K. Ruraz	06-Jan-1900	N/A	Host: Orobanche caryophyllacea	N/A	0[n]
VARPL1203-22	Zap019	1C11a	Metopina	Kielce Botanical Garden	Poland	50.866	20.596	K. Ruraz	06-Jan-1900	PV416965	Host: Orobanche caryophyllacea	BOLD:ACX6289	572[0n]
VARPL1204-22	Zap020	1C11b	Diptera	Kielce Botanical Garden	Poland	50.866	20.596	K. Ruraz	06-Jan-1900	N/A	Host: Orobanche caryophyllacea	N/A	0[n]
VARPL1205-22	Zap021	1C11c	Diptera	Kielce Botanical Garden	Poland	50.866	20.596	K. Ruraz	06-Jan-1900	N/A	Host: Orobanche caryophyllacea	N/A	0[n]
VARPL1206-22	Zap022	1C14	Hemipenthes morio	Kielce Botanical Garden	Poland	50.866	20.596	K. Ruraz	06-Jan-1900	PV416966	Host: Orobanche caryophyllacea	BOLD:ACS6268	609[0n]
VARPL1207-22	Zap023	2A7	Oedemera lurida	Kielce Botanical Garden	Poland	50.866	20.596	K. Ruraz	06-Jan-1900	PV416925	Host: Orobanche alsatica	BOLD:AAO0911	570[0n]
VARPL1208-22	Zap024	2A8	Sphaerophoria scripta	Kielce Botanical Garden	Poland	50.866	20.596	K. Ruraz	06-Jan-1900	PV416997	Host: Orobanche alsatica	BOLD:AAA7374	570[0n]
VARPL1209-22	Zap025	2A9	Delia platura	Kielce Botanical Garden	Poland	50.866	20.596	K. Ruraz	06-Jan-1900	PV417119	Host: Orobanche alsatica	BOLD:AAG2511	567[0n]
VARPL1210-22	Zap026	2A10	Hemipenthes maura	Kielce Botanical Garden	Poland	50.866	20.596	K. Ruraz	06-Jan-1900	PV417053	Host: Orobanche alsatica	BOLD:ACT6904	572[0n]
VARPL1211-22	Zap027	2A11	Platygastridae	Kielce Botanical Garden	Poland	50.866	20.596	K. Ruraz	06-Jan-1900	PV416895	Host: Orobanche alsatica	BOLD:ACP6930	576[0n]
VARPL1212-22	Zap028	2A12	Oscinella frit	Kielce Botanical Garden	Poland	50.866	20.596	K. Ruraz	06-Jan-1900	PV416988	Host: Orobanche alsatica	BOLD:AAZ0263	572[0n]
VARPL1213-22	Zap029	2A13	Geomyza	Kielce Botanical Garden	Poland	50.866	20.596	K. Ruraz	06-Jan-1900	PV416938	Host: Orobanche alsatica	BOLD:AFB4313	619[0n]
VARPL1214-22	Zap030	2A14	Oscinella frit	Kielce Botanical Garden	Poland	50.866	20.596	K. Ruraz	06-Jan-1900	PV416955	Host: Orobanche alsatica	BOLD:AAZ0263	567[0n]
VARPL1215-22	Zap031	2A15	Diptera	Kielce Botanical Garden	Poland	50.866	20.596	K. Ruraz	06-Jan-1900	N/A	Host: Orobanche alsatica	N/A	0[n]
VARPL1216-22	Zap032	3A3	Syrphus torvus	Kielce, Grabina	Poland	50.869	20.572	K. Ruraz	16-Jun-2022	PV417084	Host: Orobanche alsatica	BOLD:AAC6088	615[0n]
VARPL1217-22	Zap033	3A4	Macrophya annulata	Kielce, Grabina	Poland	50.869	20.572	K. Ruraz	16-Jun-2022	PV417156	Host: Orobanche alsatica	BOLD:AAE7614	617[0n]
VARPL1218-22	Zap034	3A7	Aphrophora alni	Kielce, Grabina	Poland	50.869	20.572	K. Ruraz	16-Jun-2022	PV417056	Host: Orobanche alsatica	BOLD:ACB7644	609[0n]
VARPL1219-22	Zap035	3A8	Oedemera flavipes	Kielce, Grabina	Poland	50.869	20.572	K. Ruraz	16-Jun-2022	PV416890	Host: Orobanche alsatica	BOLD:ACP0256	573[0n]
VARPL1220-22	Zap036	3A9	Episyrphus viridaureus	Kielce, Grabina	Poland	50.869	20.572	K. Ruraz	16-Jun-2022	PV416886	Host: Orobanche alsatica	BOLD:AAC6833	612[0n]
VARPL1221-22	Zap037	3A10	Lauxaniidae	Kielce, Grabina	Poland	50.869	20.572	K. Ruraz	16-Jun-2022	PV416945	Host: Orobanche alsatica	BOLD:AFB2451	613[0n]
VARPL1222-22	Zap038	3A13	Thymaris tener	Kielce, Grabina	Poland	50.869	20.572	K. Ruraz	16-Jun-2022	PV416937	Host: Orobanche alsatica	BOLD:ACG3684	570[0n]
VARPL1223-22	Zap039	3A15	Macrophya montana	Kielce, Grabina	Poland	50.869	20.572	K. Ruraz	16-Jun-2022	PV417154	Host: Orobanche alsatica	BOLD:AAF8189	618[0n]
VARPL1224-22	Zap040	3A16	Eumerus ovatus	Kielce, Grabina	Poland	50.869	20.572	K. Ruraz	16-Jun-2022	PV416904	Host: Orobanche alsatica	BOLD:AFG3955	567[0n]
VARPL1225-22	Zap041	3A17	Eumerus ovatus	Kielce, Grabina	Poland	50.869	20.572	K. Ruraz	16-Jun-2022	PV417094	Host: Orobanche alsatica	BOLD:AFG3955	617[0n]
VARPL1226-22	Zap042	3A18	Hymenoptera	Kielce, Grabina	Poland	50.869	20.572	K. Ruraz	16-Jun-2022	N/A	Host: Orobanche alsatica	N/A	0[n]
VARPL1227-22	Zap043	3A19	Paragus	Kielce, Grabina	Poland	50.869	20.572	K. Ruraz	16-Jun-2022	PV417061	Host: Orobanche alsatica	BOLD:AAY8825	617[0n]
VARPL1228-22	Zap044	4A2	Cephidae	Kielce, Grabina	Poland	50.873	20.578	K. Ruraz	20-Jun-2022	PV416986	Host: Orobanche alsatica	BOLD:AFB0051	614[1n]
VARPL1229-22	Zap045	4A4	Syrphus torvus	Kielce, Grabina	Poland	50.873	20.578	K. Ruraz	20-Jun-2022	PV417007	Host: Orobanche alsatica	BOLD:AAC6088	618[0n]
VARPL1230-22	Zap046	4A5	Episyrphus viridaureus	Kielce, Grabina	Poland	50.873	20.578	K. Ruraz	20-Jun-2022	PV417092	Host: Orobanche alsatica	BOLD:AAC6833	570[0n]
VARPL1231-22	Zap047	4A8	Parascythris muelleri	Kielce, Grabina	Poland	50.873	20.578	K. Ruraz	20-Jun-2022	PV417048	Host: Orobanche alsatica	BOLD:AAZ6946	618[0n]
VARPL1232-22	Zap048	4A10a	Phyllopertha horticola	Kielce, Grabina	Poland	50.873	20.578	K. Ruraz	20-Jun-2022	PV417013	Host: Orobanche alsatica	BOLD:AAH8433	573[0n]
VARPL1233-22	Zap049	4A10b	Meloe proscarabaeus	Kielce, Grabina	Poland	50.873	20.578	K. Ruraz	20-Jun-2022	PV416913	Host: Orobanche alsatica	BOLD:ACM9953	614[0n]
VARPL1234-22	Zap050	4A14	Athalia circularis	Kielce, Grabina	Poland	50.873	20.578	K. Ruraz	20-Jun-2022	PV417003	Host: Orobanche alsatica	BOLD:AAC0158	561[0n]
VARPL1235-22	Zap051	4A14	Diptera	Kielce, Grabina	Poland	50.873	20.578	K. Ruraz	20-Jun-2022	N/A	Host: Orobanche alsatica	N/A	0[n]
VARPL1236-22	Zap052	4A17	Oscinella	Kielce, Grabina	Poland	50.873	20.578	K. Ruraz	20-Jun-2022	PV416901	Host: Orobanche alsatica	BOLD:AAB1152	620[0n]
VARPL1237-22	Zap053	4A21	Pipizella	Kielce, Grabina	Poland	50.873	20.578	K. Ruraz	20-Jun-2022	PV417121	Host: Orobanche alsatica	BOLD:AAY3612	615[0n]
VARPL1238-22	Zap054	4A22	Xanthogramma	Kielce, Grabina	Poland	50.873	20.578	K. Ruraz	20-Jun-2022	PV417123	Host: Orobanche alsatica	BOLD:AAH9313	571[0n]
VARPL1239-22	Zap055	4A25	Hymenoptera	Kielce, Grabina	Poland	50.873	20.578	K. Ruraz	20-Jun-2022	N/A	Host: Orobanche alsatica	N/A	0[n]
VARPL1240-22	Zap056	4A26	Chorebus ganesa	Kielce, Grabina	Poland	50.873	20.578	K. Ruraz	20-Jun-2022	PV416941	Host: Orobanche alsatica	BOLD:ACP6684	609[0n]
VARPL1241-22	Zap057	4A27	Pipizella	Kielce, Grabina	Poland	50.873	20.578	K. Ruraz	20-Jun-2022	PV417096	Host: Orobanche alsatica	BOLD:AAY3612	614[0n]
VARPL1242-22	Zap058	4A30	Euspilapteryx auroguttella	Kielce, Grabina	Poland	50.873	20.578	K. Ruraz	20-Jun-2022	PV417025	Host: Orobanche alsatica	BOLD:AAD7434	614[0n]
VARPL1243-22	Zap059	4A31	Rhogogaster	Kielce, Grabina	Poland	50.873	20.578	K. Ruraz	20-Jun-2022	PV416905	Host: Orobanche alsatica	BOLD:AAV1651	617[0n]
VARPL1244-22	Zap060	4A32	Coptosoma scutellatum	Kielce, Grabina	Poland	50.873	20.578	K. Ruraz	20-Jun-2022	PV416984	Host: Orobanche alsatica	BOLD:ACC4357	614[0n]
VARPL1245-22	Zap061	4A33	Didysmachus picipes	Kielce, Grabina	Poland	50.873	20.578	K. Ruraz	20-Jun-2022	PV416958	Host: Orobanche alsatica	BOLD:ACJ5369	612[0n]
VARPL1246-22	Zap062	4A35	Paragus	Kielce, Grabina	Poland	50.873	20.578	K. Ruraz	20-Jun-2022	PV416910	Host: Orobanche alsatica	BOLD:AAY8825	611[0n]
VARPL1247-22	Zap063	4A36	Conioscinella	Kielce, Grabina	Poland	50.873	20.578	K. Ruraz	20-Jun-2022	PV417065	Host: Orobanche alsatica	BOLD:AEE0789	609[0n]
VARPL1248-22	Zap064	4A37b	Meloe proscarabaeus	Kielce, Grabina	Poland	50.873	20.578	K. Ruraz	20-Jun-2022	PV416959	Host: Orobanche alsatica	BOLD:ACM9953	618[0n]
VARPL1249-22	Zap065	4A37a	Meloe proscarabaeus	Kielce, Grabina	Poland	50.873	20.578	K. Ruraz	20-Jun-2022	PV417107	Host: Orobanche alsatica	BOLD:ACM9953	621[0n]
VARPL1250-22	Zap066	4A38	Oscinella	Kielce, Grabina	Poland	50.873	20.578	K. Ruraz	20-Jun-2022	PV416990	Host: Orobanche alsatica	BOLD:AAB1152	610[0n]
VARPL1251-22	Zap067	4A39	Cecidomyiidae	Kielce, Grabina	Poland	50.873	20.578	K. Ruraz	20-Jun-2022	PV417090	Host: Orobanche alsatica	BOLD:AFB2399	611[0n]
VARPL1252-22	Zap068	4A40	Cecidomyiidae	Kielce, Grabina	Poland	50.873	20.578	K. Ruraz	20-Jun-2022	PV417026	Host: Orobanche alsatica	BOLD:ACI6139	567[0n]
VARPL1253-22	Zap069	4A41a	Dolycoris baccarum	Kielce, Grabina	Poland	50.873	20.578	K. Ruraz	20-Jun-2022	PV416946	Host: Orobanche alsatica	BOLD:AAP3525	613[0n]
VARPL1254-22	Zap070	4A41b	Dolycoris baccarum	Kielce, Grabina	Poland	50.873	20.578	K. Ruraz	20-Jun-2022	PV416926	Host: Orobanche alsatica	BOLD:AAP3525	570[0n]
VARPL1255-22	Zap071	4A42a	Aphis fabae	Kielce, Grabina	Poland	50.873	20.578	K. Ruraz	20-Jun-2022	PV416981	Host: Orobanche alsatica	BOLD:AAA5565	617[0n]
VARPL1256-22	Zap072	4A42b	Aphis fabae	Kielce, Grabina	Poland	50.873	20.578	K. Ruraz	20-Jun-2022	PV417145	Host: Orobanche alsatica	BOLD:AAA5565	616[0n]
VARPL1257-22	Zap073	4A42c	Aphis fabae	Kielce, Grabina	Poland	50.873	20.578	K. Ruraz	20-Jun-2022	PV417002	Host: Orobanche alsatica	BOLD:AAA5565	573[0n]
VARPL1258-22	Zap074	4A43	Aprionus hugini	Kielce, Grabina	Poland	50.873	20.578	K. Ruraz	20-Jun-2022	PV416970	Host: Orobanche alsatica	BOLD:ACJ3134	617[0n]
VARPL1259-22	Zap075	4A44	Cecidomyiidae	Kielce, Grabina	Poland	50.873	20.578	K. Ruraz	20-Jun-2022	PV417100	Host: Orobanche alsatica	BOLD:ADX3146	615[0n]
VARPL1260-22	Zap076	4A45	Bryophaenocladius nigrus	Kielce, Grabina	Poland	50.873	20.578	K. Ruraz	20-Jun-2022	PV417076	Host: Orobanche alsatica	BOLD:ACR0396	609[0n]
VARPL1261-22	Zap077	1B3	Heteropelma megarthrum	Kielce, botanical garden	Poland	50.866	20.596	K. Ruraz	22-Jun-2022	PV417014	Host: Orobanche bartlingii	BOLD:ACF7020	462[0n]
VARPL1262-22	Zap078	1B5	Paragus	Kielce, botanical garden	Poland	50.866	20.596	K. Ruraz	22-Jun-2022	PV417070	Host: Orobanche bartlingii	BOLD:AAY8825	615[0n]
VARPL1263-22	Zap079	1B6	Diptera	Kielce, botanical garden	Poland	50.866	20.596	K. Ruraz	22-Jun-2022	N/A	Host: Orobanche bartlingii	N/A	0[n]
VARPL1264-22	Zap080	6P1	Oecanthus pellucens	Garb Pinczowski near Pasturka	Poland	50.51	20.562	R. Piwowarczyk & K. Ruraz	23-Jun-2022	PV417115	Host: Orobanche picridis	BOLD:AAF4350	569[0n]
VARPL1265-22	Zap081	6P2	Oecanthus pellucens	Garb Pinczowski near Pasturka	Poland	50.51	20.562	R. Piwowarczyk & K. Ruraz	23-Jun-2022	PV417105	Host: Orobanche picridis	BOLD:AAF4350	618[0n]
VARPL1266-22	Zap082	6P3	Oecanthus pellucens	Garb Pinczowski near Pasturka	Poland	50.51	20.562	R. Piwowarczyk & K. Ruraz	23-Jun-2022	PV417079	Host: Orobanche picridis	BOLD:AAF4350	618[0n]
VARPL1267-22	Zap083	6P4	Oecanthus pellucens	Garb Pinczowski near Pasturka	Poland	50.51	20.562	R. Piwowarczyk & K. Ruraz	23-Jun-2022	PV416924	Host: Orobanche picridis	BOLD:AAF4350	613[0n]
VARPL1268-22	Zap084	6P5	Oecanthus pellucens	Garb Pinczowski near Pasturka	Poland	50.51	20.562	R. Piwowarczyk & K. Ruraz	23-Jun-2022	PV417157	Host: Orobanche picridis	BOLD:AAF4350	614[0n]
VARPL1269-22	Zap085	6P6	Oecanthus pellucens	Garb Pinczowski near Pasturka	Poland	50.51	20.562	R. Piwowarczyk & K. Ruraz	23-Jun-2022	PV417144	Host: Orobanche picridis	BOLD:AAF4350	611[0n]
VARPL1270-22	Zap086	6P7	Oecanthus pellucens	Garb Pinczowski near Pasturka	Poland	50.51	20.562	R. Piwowarczyk & K. Ruraz	23-Jun-2022	PV416985	Host: Orobanche picridis	BOLD:AAF4350	613[0n]
VARPL1271-22	Zap087	6P8	Oecanthus pellucens	Garb Pinczowski near Pasturka	Poland	50.51	20.562	R. Piwowarczyk & K. Ruraz	23-Jun-2022	PV416944	Host: Orobanche picridis	BOLD:AAF4350	613[0n]
VARPL1272-22	Zap088	6P9	Oecanthus pellucens	Garb Pinczowski near Pasturka	Poland	50.51	20.562	R. Piwowarczyk & K. Ruraz	23-Jun-2022	PV416912	Host: Orobanche picridis	BOLD:AAF4350	614[0n]
VARPL1273-22	Zap089	6P10	Dolycoris baccarum	Garb Pinczowski near Pasturka	Poland	50.51	20.562	R. Piwowarczyk & K. Ruraz	23-Jun-2022	PV416950	Host: Orobanche picridis	BOLD:AAP3525	613[0n]
VARPL1274-22	Zap090	6P11	Oecanthus pellucens	Garb Pinczowski near Pasturka	Poland	50.51	20.562	R. Piwowarczyk & K. Ruraz	23-Jun-2022	PV417068	Host: Orobanche picridis	BOLD:AAF4350	610[0n]
VARPL1275-22	Zap091	6P12	Megaloceroea recticornis	Garb Pinczowski near Pasturka	Poland	50.51	20.562	R. Piwowarczyk & K. Ruraz	23-Jun-2022	PV416893	Host: Orobanche picridis	BOLD:ACD9085	571[0n]
VARPL1276-22	Zap092	6P13	Oecanthus pellucens	Garb Pinczowski near Pasturka	Poland	50.51	20.562	R. Piwowarczyk & K. Ruraz	23-Jun-2022	PV416923	Host: Orobanche picridis	BOLD:AAF4350	618[0n]
VARPL1277-22	Zap093	6P14	Oecanthus pellucens	Garb Pinczowski near Pasturka	Poland	50.51	20.562	R. Piwowarczyk & K. Ruraz	23-Jun-2022	PV417077	Host: Orobanche picridis	BOLD:AAF4350	618[0n]
VARPL1278-22	Zap094	6P15	Aphrodes bicincta	Garb Pinczowski near Pasturka	Poland	50.51	20.562	R. Piwowarczyk & K. Ruraz	23-Jun-2022	PV416914	Host: Orobanche picridis	BOLD:AAW5226	568[0n]
VARPL1279-22	Zap095	6P16	Dolycoris baccarum	Garb Pinczowski near Pasturka	Poland	50.51	20.562	R. Piwowarczyk & K. Ruraz	23-Jun-2022	PV416892	Host: Orobanche picridis	BOLD:AAP3525	621[0n]
VARPL1280-22	Zap096	6P17	Oecanthus pellucens	Garb Pinczowski near Pasturka	Poland	50.51	20.562	R. Piwowarczyk & K. Ruraz	23-Jun-2022	PV417069	Host: Orobanche picridis	BOLD:AAF4350	615[0n]
VARPL1281-22	Zap097	6P18	Uroleucon hypochoeridis	Garb Pinczowski near Pasturka	Poland	50.51	20.562	R. Piwowarczyk & K. Ruraz	23-Jun-2022	PV417098	Host: Orobanche picridis	BOLD:ACL4208	610[0n]
VARPL1282-22	Zap098	6P19	Dolycoris baccarum	Garb Pinczowski near Pasturka	Poland	50.51	20.562	R. Piwowarczyk & K. Ruraz	23-Jun-2022	PV416930	Host: Orobanche picridis	BOLD:AAP3525	619[0n]
VARPL1283-22	Zap099	6P20	Uroleucon hypochoeridis	Garb Pinczowski near Pasturka	Poland	50.51	20.562	R. Piwowarczyk & K. Ruraz	23-Jun-2022	PV417110	Host: Orobanche picridis	BOLD:ACL4208	614[0n]
VARPL1284-22	Zap100	6P21	Oecanthus pellucens	Garb Pinczowski near Pasturka	Poland	50.51	20.562	R. Piwowarczyk & K. Ruraz	23-Jun-2022	PV417099	Host: Orobanche picridis	BOLD:AAF4350	618[0n]
VARPL1285-22	Zap101	6P22	Uroleucon hypochoeridis	Garb Pinczowski near Pasturka	Poland	50.51	20.562	R. Piwowarczyk & K. Ruraz	23-Jun-2022	PV416894	Host: Orobanche picridis	BOLD:ACL4208	569[0n]
VARPL1286-22	Zap102	6P23	Enoplognatha ovata	Garb Pinczowski near Pasturka	Poland	50.51	20.562	R. Piwowarczyk & K. Ruraz	23-Jun-2022	PV417082	Host: Orobanche picridis	BOLD:AAA6910	618[0n]
VARPL1287-22	Zap103	6P25	Aphididae	Garb Pinczowski near Pasturka	Poland	50.51	20.562	R. Piwowarczyk & K. Ruraz	23-Jun-2022	N/A	Host: Orobanche picridis	N/A	0[n]
VARPL1288-22	Zap104	6P26	Oecanthus pellucens	Garb Pinczowski near Pasturka	Poland	50.51	20.562	R. Piwowarczyk & K. Ruraz	23-Jun-2022	PV416933	Host: Orobanche picridis	BOLD:AAF4350	571[0n]
VARPL1289-22	Zap105	6P27	Oecanthus pellucens	Garb Pinczowski near Pasturka	Poland	50.51	20.562	R. Piwowarczyk & K. Ruraz	23-Jun-2022	PV416977	Host: Orobanche picridis	BOLD:AAF4350	616[0n]
VARPL1290-22	Zap106	6P28	Frankliniella intonsa	Garb Pinczowski near Pasturka	Poland	50.51	20.562	R. Piwowarczyk & K. Ruraz	23-Jun-2022	PV416994	Host: Orobanche picridis	BOLD:AAF6737	581[0n]
VARPL1291-22	Zap107	6P29	Oecanthus pellucens	Garb Pinczowski near Pasturka	Poland	50.51	20.562	R. Piwowarczyk & K. Ruraz	23-Jun-2022	PV417059	Host: Orobanche picridis	BOLD:AAF4350	615[0n]
VARPL1292-22	Zap108	6P30	Oecanthus pellucens	Garb Pinczowski near Pasturka	Poland	50.51	20.562	R. Piwowarczyk & K. Ruraz	23-Jun-2022	PV416918	Host: Orobanche picridis	BOLD:AAF4350	614[0n]
VARPL1293-22	Zap109	6P31	Spiracme striatipes	Garb Pinczowski near Pasturka	Poland	50.51	20.562	R. Piwowarczyk & K. Ruraz	23-Jun-2022	PV416952	Host: Orobanche picridis	BOLD:AAD6911	609[0n]
VARPL1294-22	Zap110	6P32	Singa hamata	Garb Pinczowski near Pasturka	Poland	50.51	20.562	R. Piwowarczyk & K. Ruraz	23-Jun-2022	PV416915	Host: Orobanche picridis	BOLD:AAZ8196	557[0n]
VARPL1295-22	Zap111	6P33	Aphididae	Garb Pinczowski near Pasturka	Poland	50.51	20.562	R. Piwowarczyk & K. Ruraz	23-Jun-2022	N/A	Host: Orobanche picridis	N/A	0[n]
VARPL1296-22	Zap112	6P34	Dolycoris baccarum	Garb Pinczowski near Pasturka	Poland	50.51	20.562	R. Piwowarczyk & K. Ruraz	23-Jun-2022	PV417120	Host: Orobanche picridis	BOLD:AAP3525	623[0n]
VARPL1297-22	Zap113	6P35	Oecanthus pellucens	Garb Pinczowski near Pasturka	Poland	50.51	20.562	R. Piwowarczyk & K. Ruraz	23-Jun-2022	PV417087	Host: Orobanche picridis	BOLD:AAF4350	565[0n]
VARPL1298-22	Zap114	6P36	Araneae	Garb Pinczowski near Pasturka	Poland	50.51	20.562	R. Piwowarczyk & K. Ruraz	23-Jun-2022	N/A	Host: Orobanche picridis	N/A	0[n]
VARPL1299-22	Zap115	6P37	Oecanthus pellucens	Garb Pinczowski near Pasturka	Poland	50.51	20.562	R. Piwowarczyk & K. Ruraz	23-Jun-2022	PV417051	Host: Orobanche picridis	BOLD:AAF4350	617[0n]
VARPL1300-22	Zap116	6P38	Frankliniella intonsa	Garb Pinczowski near Pasturka	Poland	50.51	20.562	R. Piwowarczyk & K. Ruraz	23-Jun-2022	PV417029	Host: Orobanche picridis	BOLD:AAF6737	622[0n]
VARPL1301-22	Zap117	6P39	Oecanthus pellucens	Garb Pinczowski near Pasturka	Poland	50.51	20.562	R. Piwowarczyk & K. Ruraz	23-Jun-2022	PV417052	Host: Orobanche picridis	BOLD:AAF4350	615[0n]
VARPL1302-22	Zap118	6P40	Adelphocoris lineolatus	Garb Pinczowski near Pasturka	Poland	50.51	20.562	R. Piwowarczyk & K. Ruraz	23-Jun-2022	PV416964	Host: Orobanche picridis	BOLD:AAA7631	614[0n]
VARPL1303-22	Zap119	6P41	Dolycoris baccarum	Garb Pinczowski near Pasturka	Poland	50.51	20.562	R. Piwowarczyk & K. Ruraz	23-Jun-2022	PV417035	Host: Orobanche picridis	BOLD:AAP3525	614[0n]
VARPL1304-22	Zap120	6P42	Frankliniella intonsa	Garb Pinczowski near Pasturka	Poland	50.51	20.562	R. Piwowarczyk & K. Ruraz	23-Jun-2022	PV416929	Host: Orobanche picridis	BOLD:AAF6737	622[0n]
VARPL1305-22	Zap121	6P43	Dolycoris baccarum	Garb Pinczowski near Pasturka	Poland	50.51	20.562	R. Piwowarczyk & K. Ruraz	23-Jun-2022	PV417124	Host: Orobanche picridis	BOLD:AAP3525	619[0n]
VARPL1306-22	Zap122	6P44	Lachesilla bernardi	Garb Pinczowski near Pasturka	Poland	50.51	20.562	R. Piwowarczyk & K. Ruraz	23-Jun-2022	PV416951	Host: Orobanche picridis	BOLD:ACA3100	621[0n]
VARPL1307-22	Zap123	6P45	Stylommatophora	Garb Pinczowski near Pasturka	Poland	50.51	20.562	R. Piwowarczyk & K. Ruraz	23-Jun-2022	N/A	Host: Orobanche picridis	N/A	0[n]
VARPL1308-22	Zap124	6P46	Dolycoris baccarum	Garb Pinczowski near Pasturka	Poland	50.51	20.562	R. Piwowarczyk & K. Ruraz	23-Jun-2022	PV417113	Host: Orobanche picridis	BOLD:AAP3525	617[0n]
VARPL1309-22	Zap125	6P47a	Dolycoris baccarum	Garb Pinczowski near Pasturka	Poland	50.51	20.562	R. Piwowarczyk & K. Ruraz	23-Jun-2022	PV417106	Host: Orobanche picridis	BOLD:AAP3525	567[0n]
VARPL1310-22	Zap126	6P47b	Dolycoris baccarum	Garb Pinczowski near Pasturka	Poland	50.51	20.562	R. Piwowarczyk & K. Ruraz	23-Jun-2022	PV416908	Host: Orobanche picridis	BOLD:AAP3525	605[0n]
VARPL1311-22	Zap127	6P47c	Coleoptera	Garb Pinczowski near Pasturka	Poland	50.51	20.562	R. Piwowarczyk & K. Ruraz	23-Jun-2022	N/A	Host: Orobanche picridis	N/A	0[n]
VARPL1312-22	Zap128	6P48	Frankliniella intonsa	Garb Pinczowski near Pasturka	Poland	50.51	20.562	R. Piwowarczyk & K. Ruraz	23-Jun-2022	PV417132	Host: Orobanche picridis	BOLD:AAF6737	625[0n]
VARPL1313-22	Zap129	6P49	Hypera plantaginis	Garb Pinczowski near Pasturka	Poland	50.51	20.562	R. Piwowarczyk & K. Ruraz	23-Jun-2022	PV417085	Host: Orobanche picridis	BOLD:ACG2867	603[0n]
VARPL1314-22	Zap130	6P50a	Dolycoris baccarum	Garb Pinczowski near Pasturka	Poland	50.51	20.562	R. Piwowarczyk & K. Ruraz	23-Jun-2022	PV417103	Host: Orobanche picridis	BOLD:AAP3525	616[0n]
VARPL1315-22	Zap131	6P50b	Dolycoris baccarum	Garb Pinczowski near Pasturka	Poland	50.51	20.562	R. Piwowarczyk & K. Ruraz	23-Jun-2022	PV417086	Host: Orobanche picridis	BOLD:AAP3525	615[0n]
VARPL1316-22	Zap132	6P50c	Dolycoris baccarum	Garb Pinczowski near Pasturka	Poland	50.51	20.562	R. Piwowarczyk & K. Ruraz	23-Jun-2022	PV417075	Host: Orobanche picridis	BOLD:AAP3525	571[0n]
VARPL1317-22	Zap133	6P51	Oecanthus pellucens	Garb Pinczowski near Pasturka	Poland	50.51	20.562	R. Piwowarczyk & K. Ruraz	23-Jun-2022	PV417137	Host: Orobanche picridis	BOLD:AAF4350	621[0n]
VARPL1318-22	Zap134	6P52	Dolycoris baccarum	Garb Pinczowski near Pasturka	Poland	50.51	20.562	R. Piwowarczyk & K. Ruraz	23-Jun-2022	PV416948	Host: Orobanche picridis	BOLD:AAP3525	618[0n]
VARPL1319-22	Zap135	6P53	Dolycoris baccarum	Garb Pinczowski near Pasturka	Poland	50.51	20.562	R. Piwowarczyk & K. Ruraz	23-Jun-2022	PV417111	Host: Orobanche picridis	BOLD:AAP3525	613[0n]
VARPL1320-22	Zap136	7PA1	Delia platura	Mlyny	Poland	50.546	20.734	R. Piwowarczyk & K. Ruraz	23-Jun-2022	PV417104	Host: Phelipanche arenaria	BOLD:AAG2511	612[0n]
VARPL1321-22	Zap137	7PA3	Cylindromyia auriceps	Mlyny	Poland	50.546	20.734	R. Piwowarczyk & K. Ruraz	23-Jun-2022	PV417089	Host: Phelipanche arenaria	BOLD:AAV9203	615[0n]
VARPL1322-22	Zap138	7PA4	Cylindromyia auriceps	Mlyny	Poland	50.546	20.734	R. Piwowarczyk & K. Ruraz	23-Jun-2022	PV417050	Host: Phelipanche arenaria	BOLD:AAV9203	615[0n]
VARPL1323-22	Zap139	8PA1	Thysanoptera	Zwierzyniec	Poland	50.517	20.71	R. Piwowarczyk & K. Ruraz	23-Jun-2022	N/A	Host: Phelipanche arenaria	N/A	0[n]
VARPL1324-22	Zap140	8PA2	Frankliniella pallida	Zwierzyniec	Poland	50.517	20.71	R. Piwowarczyk & K. Ruraz	23-Jun-2022	PV417150	Host: Phelipanche arenaria	BOLD:AFB6083	576[0n]
VARPL1325-22	Zap141	9K2	Orius niger	Boria	Poland	50.971	21.548	R. Piwowarczyk	03-Jul-2022	PV416889	Host: Orobanche kochii	BOLD:ABU8770	615[0n]
VARPL1326-22	Zap142	9K3	Mogulones geographicus	Boria	Poland	50.971	21.548	R. Piwowarczyk	03-Jul-2022	PV417149	Host: Orobanche kochii	BOLD:AAO4937	615[0n]
VARPL1327-22	Zap143	9K11	Lepidoptera	Boria	Poland	50.971	21.548	R. Piwowarczyk	03-Jul-2022	N/A	Host: Orobanche kochii	N/A	0[n]
VARPL1328-22	Zap144	9K14	Frankliniella intonsa	Boria	Poland	50.971	21.548	R. Piwowarczyk	03-Jul-2022	PV416973	Host: Orobanche kochii	BOLD:AAF6737	622[0n]
VARPL1329-22	Zap145	9K15	Aphididae	Boria	Poland	50.971	21.548	R. Piwowarczyk	03-Jul-2022	N/A	Host: Orobanche kochii	N/A	0[n]
VARPL1330-22	Zap146	9K16a	Insecta	Boria	Poland	50.971	21.548	R. Piwowarczyk	03-Jul-2022	N/A	Host: Orobanche kochii	N/A	0[n]
VARPL1331-22	Zap147	9K16b	Dolycoris baccarum	Boria	Poland	50.971	21.548	R. Piwowarczyk	03-Jul-2022	PV417071	Host: Orobanche kochii	BOLD:AAP3525	615[0n]
VARPL1332-22	Zap148	9K16c	Insecta	Boria	Poland	50.971	21.548	R. Piwowarczyk	03-Jul-2022	N/A	Host: Orobanche kochii	N/A	0[n]
VARPL1333-22	Zap149	9K17	Aphididae	Boria	Poland	50.971	21.548	R. Piwowarczyk	03-Jul-2022	N/A	Host: Orobanche kochii	N/A	0[n]
VARPL1334-22	Zap150	10K1	Phytomyza	Kielce	Poland	50.882	20.666	R. Piwowarczyk	05-Jul-2022	PV417138	Host: Orobanche kochii	BOLD:ACX3227	617[0n]
VARPL1335-22	Zap151	10K2	Phytomyza	Kielce	Poland	50.882	20.666	R. Piwowarczyk	05-Jul-2022	PV417073	Host: Orobanche kochii	BOLD:ACX3227	615[0n]
VARPL1336-22	Zap152	KA1a	Macrosiphum euphorbiae	Kielce	Poland	50.891	20.635	R. Piwowarczyk	02-Jul-2022	PV417009	Host: Phelipanche nana on Taraxacum sp.	BOLD:AAA6213	563[0n]
VARPL1337-22	Zap153	KA1b	Aulacorthum solani	Kielce	Poland	50.891	20.635	R. Piwowarczyk	02-Jul-2022	PV416993	Host: Phelipanche nana on Taraxacum sp.	BOLD:AAB2572	614[0n]
VARPL1338-22	Zap154	KA1c	Aulacorthum solani	Kielce	Poland	50.891	20.635	R. Piwowarczyk	02-Jul-2022	PV417018	Host: Phelipanche nana on Taraxacum sp.	BOLD:AAB2572	615[0n]
VARPL1339-22	Zap155	KA2a	Dicyphus errans	Borjomi, park	Georgia	41.832	43.394	R. Piwowarczyk	14-Jun-2022	PV417015	Host: Orobanche laxissima	BOLD:AAY8990	628[0n]
VARPL1340-22	Zap156	KA2b	Hymenoptera	Borjomi, park	Georgia	41.832	43.394	R. Piwowarczyk	14-Jun-2022	N/A	Host: Orobanche laxissima	N/A	0[n]
VARPL1341-22	Zap157	KA3a	Tetramorium caucasicum	near Likani	Georgia	41.808	43.33	R. Piwowarczyk	16-Jun-2022	PV416922	Host: Phelipanche arenaria	BOLD:AFB5726	620[0n]
VARPL1342-22	Zap158	KA3b	Sagittogethes obscurus	near Likani	Georgia	41.808	43.33	R. Piwowarczyk	16-Jun-2022	PV416996	Host: Phelipanche arenaria	BOLD:AAO4930	611[0n]
VARPL1343-22	Zap159	KA3c	Sagittogethes obscurus	near Likani	Georgia	41.808	43.33	R. Piwowarczyk	16-Jun-2022	PV416962	Host: Phelipanche arenaria	BOLD:AAO4930	570[0n]
VARPL1344-22	Zap160	KA4a	Myrmica ruginodis	Bakuriani	Georgia	41.736	43.509	R. Piwowarczyk	13-Jun-2022	PV416906	Host: Orobanche gamosepala	BOLD:AAE0419	452[0n]
VARPL1345-22	Zap161	KA4b	Formicidae	Bakuriani	Georgia	41.736	43.509	R. Piwowarczyk	13-Jun-2022	N/A	Host: Orobanche gamosepala	N/A	0[n]
VARPL1346-22	Zap162	KA4c	Formicidae	Bakuriani	Georgia	41.736	43.509	R. Piwowarczyk	13-Jun-2022	N/A	Host: Orobanche gamosepala	N/A	0[n]
VARPL1347-22	Zap163	KA4d	Myrmica ruginodis	Bakuriani	Georgia	41.736	43.509	R. Piwowarczyk	13-Jun-2022	PV416975	Host: Orobanche gamosepala	BOLD:AAE0419	570[0n]
VARPL1348-22	Zap164	KA5	Sphaerophoria	Uplisciche	Georgia	41.967	44.213	R. Piwowarczyk	08-Jun-2022	PV416983	Host: Orobanche minor	BOLD:AAA7374	499[0n]
VARPL1349-22	Zap165	KA6	Thysanoptera	Tsodoreti	Georgia	41.766	44.629	R. Piwowarczyk	10-Jun-2022	N/A	Host: Phelipanche purpurea	N/A	0[n]
VARPL1350-22	Zap166	KA7a	Haplothrips	Tsodoreti	Georgia	41.766	44.629	R. Piwowarczyk	10-Jun-2022	PV417039	Host: Phelipanche purpurea	BOLD:AFB5570	605[0n]
VARPL1351-22	Zap167	KA7b	Sagittogethes obscurus	Tsodoreti	Georgia	41.766	44.629	R. Piwowarczyk	10-Jun-2022	PV416897	Host: Phelipanche purpurea	BOLD:AAO4930	617[0n]
VARPL1352-22	Zap168	KA7c	Coleoptera	Tsodoreti	Georgia	41.766	44.629	R. Piwowarczyk	10-Jun-2022	N/A	Host: Phelipanche purpurea	N/A	0[n]
VARPL1353-22	Zap169	KA7d	Sagittogethes obscurus	Tsodoreti	Georgia	41.766	44.629	R. Piwowarczyk	10-Jun-2022	PV417062	Host: Phelipanche purpurea	BOLD:AAO4930	619[0n]
VARPL1354-22	Zap170	KA7e	Coleoptera	Tsodoreti	Georgia	41.766	44.629	R. Piwowarczyk	10-Jun-2022	N/A	Host: Phelipanche purpurea	N/A	0[n]
VARPL1355-22	Zap171	KA7f	Coleoptera	Tsodoreti	Georgia	41.766	44.629	R. Piwowarczyk	10-Jun-2022	N/A	Host: Phelipanche purpurea	N/A	0[n]
VARPL1356-22	Zap172	KA7g	Sagittogethes obscurus	Tsodoreti	Georgia	41.766	44.629	R. Piwowarczyk	10-Jun-2022	PV417139	Host: Phelipanche purpurea	BOLD:AAO4930	620[0n]
VARPL1357-22	Zap173	KA8a	Pseudolycoriella	Tbilisi, Turtle Lake	Georgia	41.702	44.764	R. Piwowarczyk	04-Jun-2022	PV416919	Host: Orobanche caryophyllacea	BOLD:AFG0699	567[0n]
VARPL1358-22	Zap174	KA8b	Diptera	Tbilisi, Turtle Lake	Georgia	41.702	44.764	R. Piwowarczyk	04-Jun-2022	N/A	Host: Orobanche caryophyllacea	N/A	0[n]
VARPL1359-22	Zap175	KA8c	Insecta	Tbilisi, Turtle Lake	Georgia	41.702	44.764	R. Piwowarczyk	04-Jun-2022	N/A	Host: Orobanche caryophyllacea	N/A
VARPL1360-22	Zap176	KA8d	Coleoptera	Tbilisi, Turtle Lake	Georgia	41.702	44.764	R. Piwowarczyk	04-Jun-2022	N/A	Host: Orobanche caryophyllacea	N/A	0[n]
VARPL1361-22	Zap177	KA9a	Tenebrionidae	Kaspi	Georgia	41.94	44.372	R. Piwowarczyk	08-Jun-2022	PV417072	Host: Orobanche cumana	BOLD:AFB7693	615[0n]
VARPL1362-22	Zap178	KA9b	Tenebrionidae	Kaspi	Georgia	41.94	44.372	R. Piwowarczyk	08-Jun-2022	PV417143	Host: Orobanche cumana	BOLD:AFB7693	611[0n]
VARPL1363-22	Zap179	KA9c	Tenebrionidae	Kaspi	Georgia	41.94	44.372	R. Piwowarczyk	08-Jun-2022	PV417037	Host: Orobanche cumana	BOLD:AFB7693	614[0n]
VARPL1364-22	Zap180	KA10a	Insecta	Daba	Georgia	41.812	43.459	R. Piwowarczyk	15-Jun-2022	N/A	Host: Orobanche lutea	N/A	0[n]
VARPL1365-22	Zap181	KA10b	Diptera	Daba	Georgia	41.812	43.459	R. Piwowarczyk	15-Jun-2022	N/A	Host: Orobanche lutea	N/A	0[n]
VARPL1366-22	Zap182	KA11a	Phytomyza	Daba	Georgia	41.812	43.459	R. Piwowarczyk	15-Jun-2022	PV417114	Host: Orobanche laxissima	BOLD:AEZ0102	599[0n]
VARPL1367-22	Zap183	KA11b	Phytomyza	Daba	Georgia	41.812	43.459	R. Piwowarczyk	15-Jun-2022	PV417064	Host: Orobanche laxissima	BOLD:AEZ0102	617[0n]
VARPL1368-22	Zap184	KA11c	Diptera	Daba	Georgia	41.812	43.459	R. Piwowarczyk	15-Jun-2022	N/A	Host: Orobanche laxissima	N/A	0[n]
VARPL1369-22	Zap185	KA12	Sphaerophoria scripta	Chitakhevi	Georgia	41.799	43.314	R. Piwowarczyk	16-Jun-2022	PV416900	Host: Orobanche minor	BOLD:AAA7374	615[0n]
VARPL1370-22	Zap186	KA13a	Pemphigus vesicarius	Tbilisi	Georgia	41.712	44.773	R. Piwowarczyk	05-Jun-2022	PV416932	Host: Populus sp.	BOLD:AFB7498	614[0n]
VARPL1371-22	Zap187	KA13b	Pemphigus vesicarius	Tbilisi	Georgia	41.712	44.773	R. Piwowarczyk	05-Jun-2022	PV417158	Host: Populus sp.	BOLD:AFB7498	607[0n]
VARPL1372-22	Zap188	KA13c	Coccidae	Tbilisi	Georgia	41.712	44.773	R. Piwowarczyk	05-Jun-2022	N/A	Host: Populus sp.	N/A	0[n]
VARPL1373-22	Zap189	KA14a	Coccidae	Tbilisi	Georgia	41.712	44.773	R. Piwowarczyk	05-Jun-2022	N/A	Host: Populus sp.	N/A	0[n]
VARPL1374-22	Zap190	KA14b	Coccidae	Tbilisi	Georgia	41.712	44.773	R. Piwowarczyk	05-Jun-2022	N/A	Host: Populus sp.	N/A	0[n]
VARPL1377-22	Zap191	1K3	Lasius niger	Lagow	Poland	50.782	21.093	R. Piwowarczyk & K. Ruraz	17-Jul-2022	PV417126	Host: Orobanche kochii	BOLD:ABZ8330	619[0n]
VARPL1378-22	Zap192	1K4	Formicidae	Lagow	Poland	50.782	21.093	R. Piwowarczyk & K. Ruraz	17-Jul-2022	N/A	Host: Orobanche kochii	N/A	0[n]
VARPL1379-22	Zap193	1K5	Lasius niger	Lagow	Poland	50.782	21.093	R. Piwowarczyk & K. Ruraz	17-Jul-2022	PV417091	Host: Orobanche kochii	BOLD:ABZ8330	574[0n]
VARPL1380-22	Zap194	1K6	Lasius niger	Lagow	Poland	50.782	21.093	R. Piwowarczyk & K. Ruraz	17-Jul-2022	PV416935	Host: Orobanche kochii	BOLD:ABZ8330	614[0n]
VARPL1381-22	Zap195	1K7	Formicidae	Lagow	Poland	50.782	21.093	R. Piwowarczyk & K. Ruraz	17-Jul-2022	N/A	Host: Orobanche kochii	N/A	0[n]
VARPL1382-22	Zap196	1K8a	Lasius flavus	Lagow	Poland	50.782	21.093	R. Piwowarczyk & K. Ruraz	17-Jul-2022	PV417136	Host: Orobanche kochii	BOLD:ABW3890	569[0n]
VARPL1383-22	Zap197	1K8b	Lasius flavus	Lagow	Poland	50.782	21.093	R. Piwowarczyk & K. Ruraz	17-Jul-2022	PV416911	Host: Orobanche kochii	BOLD:ABW3890	617[0n]
VARPL1384-22	Zap198	1K9	Lasius flavus	Lagow	Poland	50.782	21.093	R. Piwowarczyk & K. Ruraz	17-Jul-2022	PV417021	Host: Orobanche kochii	BOLD:ABW3890	575[0n]
VARPL1385-22	Zap199	1K10	Diptera	Lagow	Poland	50.782	21.093	R. Piwowarczyk & K. Ruraz	17-Jul-2022	N/A	Host: Orobanche kochii	N/A	0[n]
VARPL1386-22	Zap200	1K11	Phytomyza	Lagow	Poland	50.782	21.093	R. Piwowarczyk & K. Ruraz	17-Jul-2022	PV417112	Host: Orobanche kochii	BOLD:ACX3227	610[0n]
VARPL1387-22	Zap201	1K12	Diptera	Lagow	Poland	50.782	21.093	R. Piwowarczyk & K. Ruraz	17-Jul-2022	N/A	Host: Orobanche kochii	N/A	0[n]
VARPL1388-22	Zap202	1K13	Phytomyza	Lagow	Poland	50.782	21.093	R. Piwowarczyk & K. Ruraz	17-Jul-2022	PV416961	Host: Orobanche kochii	BOLD:ACX3227	611[0n]
VARPL1389-22	Zap203	1K14	Phytomyza	Lagow	Poland	50.782	21.093	R. Piwowarczyk & K. Ruraz	17-Jul-2022	PV417001	Host: Orobanche kochii	BOLD:ACX3227	616[0n]
VARPL1390-22	Zap204	1K15	Phytomyza	Lagow	Poland	50.782	21.093	R. Piwowarczyk & K. Ruraz	17-Jul-2022	PV417134	Host: Orobanche kochii	BOLD:ACX3227	614[0n]
VARPL1391-22	Zap205	1K16	Phytomyza	Lagow	Poland	50.782	21.093	R. Piwowarczyk & K. Ruraz	17-Jul-2022	PV416898	Host: Orobanche kochii	BOLD:ACX3227	616[0n]
VARPL1392-22	Zap206	1K17	Phytomyza	Lagow	Poland	50.782	21.093	R. Piwowarczyk & K. Ruraz	17-Jul-2022	PV417024	Host: Orobanche kochii	BOLD:ACX3227	616[0n]
VARPL1393-22	Zap207	1K18	Diptera	Lagow	Poland	50.782	21.093	R. Piwowarczyk & K. Ruraz	17-Jul-2022	N/A	Host: Orobanche kochii	N/A	0[n]
VARPL1394-22	Zap208	1K19	Phytomyza	Lagow	Poland	50.782	21.093	R. Piwowarczyk & K. Ruraz	17-Jul-2022	PV417058	Host: Orobanche kochii	BOLD:ACX3227	622[0n]
VARPL1395-22	Zap209	1K20	Phytomyza	Lagow	Poland	50.782	21.093	R. Piwowarczyk & K. Ruraz	17-Jul-2022	PV417028	Host: Orobanche kochii	BOLD:ACX3227	620[0n]
VARPL1396-22	Zap210	1K21	Phytomyza	Lagow	Poland	50.782	21.093	R. Piwowarczyk & K. Ruraz	17-Jul-2022	PV417088	Host: Orobanche kochii	BOLD:ACX3227	618[0n]
VARPL1397-22	Zap211	1K22	Phytomyza	Lagow	Poland	50.782	21.093	R. Piwowarczyk & K. Ruraz	17-Jul-2022	PV417041	Host: Orobanche kochii	BOLD:ACX3227	619[0n]
VARPL1398-22	Zap212	1K23	Diptera	Lagow	Poland	50.782	21.093	R. Piwowarczyk & K. Ruraz	17-Jul-2022	N/A	Host: Orobanche kochii	N/A	0[n]
VARPL1399-22	Zap213	1K24	Phytomyza	Lagow	Poland	50.782	21.093	R. Piwowarczyk & K. Ruraz	17-Jul-2022	PV417011	Host: Orobanche kochii	BOLD:ACX3227	620[0n]
VARPL1400-22	Zap214	1K25	Dolycoris baccarum	Lagow	Poland	50.782	21.093	R. Piwowarczyk & K. Ruraz	17-Jul-2022	PV416969	Host: Orobanche kochii	BOLD:AAP3525	615[0n]
VARPL1401-22	Zap215	1K26	Eysarcoris aeneus	Lagow	Poland	50.782	21.093	R. Piwowarczyk & K. Ruraz	17-Jul-2022	PV417020	Host: Orobanche kochii	BOLD:ABW5893	568[0n]
VARPL1402-22	Zap216	1K27a	Eysarcoris aeneus	Lagow	Poland	50.782	21.093	R. Piwowarczyk & K. Ruraz	17-Jul-2022	PV416943	Host: Orobanche kochii	BOLD:ABW5893	614[0n]
VARPL1403-22	Zap217	1K27b	Eysarcoris aeneus	Lagow	Poland	50.782	21.093	R. Piwowarczyk & K. Ruraz	17-Jul-2022	PV417043	Host: Orobanche kochii	BOLD:ABW5893	621[0n]
VARPL1404-22	Zap218	1K28	Eysarcoris aeneus	Lagow	Poland	50.782	21.093	R. Piwowarczyk & K. Ruraz	17-Jul-2022	PV417155	Host: Orobanche kochii	BOLD:ABW5893	617[0n]
VARPL1405-22	Zap219	1K29	Eysarcoris aeneus	Lagow	Poland	50.782	21.093	R. Piwowarczyk & K. Ruraz	17-Jul-2022	PV416976	Host: Orobanche kochii	BOLD:ABW5893	608[0n]
VARPL1406-22	Zap220	1K30	Hymenoptera	Lagow	Poland	50.782	21.093	R. Piwowarczyk & K. Ruraz	17-Jul-2022	N/A	Host: Orobanche kochii	N/A	0[n]
VARPL1407-22	Zap221	1K31	Hymenoptera	Lagow	Poland	50.782	21.093	R. Piwowarczyk & K. Ruraz	17-Jul-2022	N/A	Host: Orobanche kochii	N/A	0[n]
VARPL1408-22	Zap222	1K32	Hymenoptera	Lagow	Poland	50.782	21.093	R. Piwowarczyk & K. Ruraz	17-Jul-2022	N/A	Host: Orobanche kochii	N/A	0[n]
VARPL1409-22	Zap223	1K33	Hymenoptera	Lagow	Poland	50.782	21.093	R. Piwowarczyk & K. Ruraz	17-Jul-2022	N/A	Host: Orobanche kochii	N/A	0[n]
VARPL1410-22	Zap224	1K34	Hymenoptera	Lagow	Poland	50.782	21.093	R. Piwowarczyk & K. Ruraz	17-Jul-2022	N/A	Host: Orobanche kochii	N/A	0[n]
VARPL1411-22	Zap225	1K35	Opius	Lagow	Poland	50.782	21.093	R. Piwowarczyk & K. Ruraz	17-Jul-2022	PV416972	Host: Orobanche kochii	BOLD:AFA5889	620[0n]
VARPL1412-22	Zap226	1K36	Opius	Lagow	Poland	50.782	21.093	R. Piwowarczyk & K. Ruraz	17-Jul-2022	PV416936	Host: Orobanche kochii	BOLD:AFA5889	614[0n]
VARPL1413-22	Zap227	1K37a	Dolycoris baccarum	Lagow	Poland	50.782	21.093	R. Piwowarczyk & K. Ruraz	17-Jul-2022	PV417147	Host: Orobanche kochii	BOLD:AAP3525	612[0n]
VARPL1414-22	Zap228	1K37b	Dolycoris baccarum	Lagow	Poland	50.782	21.093	R. Piwowarczyk & K. Ruraz	17-Jul-2022	PV417027	Host: Orobanche kochii	BOLD:AAP3525	618[0n]
VARPL1415-22	Zap229	1K38a	Thrips physapus	Lagow	Poland	50.782	21.093	R. Piwowarczyk & K. Ruraz	17-Jul-2022	PV416907	Host: Orobanche kochii	BOLD:AAN9105	626[0n]
VARPL1416-22	Zap230	1K38b	Thysanoptera	Lagow	Poland	50.782	21.093	R. Piwowarczyk & K. Ruraz	17-Jul-2022	N/A	Host: Orobanche kochii	N/A	0[n]
VARPL1417-22	Zap231	1K38c	Thysanoptera	Lagow	Poland	50.782	21.093	R. Piwowarczyk & K. Ruraz	17-Jul-2022	N/A	Host: Orobanche kochii	N/A	0[n]
VARPL1418-22	Zap232	1K39	Athalia circularis	Lagow	Poland	50.782	21.093	R. Piwowarczyk & K. Ruraz	17-Jul-2022	PV417008	Host: Orobanche kochii	BOLD:AAC0158	598[0n]
VARPL1419-22	Zap233	1K40	Corticarina similata	Lagow	Poland	50.782	21.093	R. Piwowarczyk & K. Ruraz	17-Jul-2022	PV417042	Host: Orobanche kochii	BOLD:ACO6058	620[0n]
VARPL1420-22	Zap234	1K41	Aphis forbesi	Lagow	Poland	50.782	21.093	R. Piwowarczyk & K. Ruraz	17-Jul-2022	PV417125	Host: Orobanche kochii	BOLD:AAW5823	612[0n]
VARPL1421-22	Zap235	1K42	Chironomidae	Lagow	Poland	50.782	21.093	R. Piwowarczyk & K. Ruraz	17-Jul-2022	N/A	Host: Orobanche kochii	N/A	0[n]
VARPL1422-22	Zap236	1K43	Aphididae	Lagow	Poland	50.782	21.093	R. Piwowarczyk & K. Ruraz	17-Jul-2022	N/A	Host: Orobanche kochii	N/A	0[n]
VARPL1423-22	Zap237	1K44	Anoecia	Lagow	Poland	50.782	21.093	R. Piwowarczyk & K. Ruraz	17-Jul-2022	PV417036	Host: Orobanche kochii	BOLD:ACJ3864	591[0n]
VARPL1424-22	Zap238	1K45	Hymenoptera	Lagow	Poland	50.782	21.093	R. Piwowarczyk & K. Ruraz	17-Jul-2022	N/A	Host: Orobanche kochii	N/A	0[n]
VARPL1425-22	Zap239	1K46a	Smynthurodes betae	Lagow	Poland	50.782	21.093	R. Piwowarczyk & K. Ruraz	17-Jul-2022	PV416956	Host: Orobanche kochii	BOLD:AAE1380	618[0n]
VARPL1426-22	Zap240	1K46b	Smynthurodes betae	Lagow	Poland	50.782	21.093	R. Piwowarczyk & K. Ruraz	17-Jul-2022	PV417012	Host: Orobanche kochii	BOLD:AAE1380	613[0n]
VARPL2245-24	Zap242	Zap242	Tapinoma subboreale	Checiny	Poland			R. Piwowarczyk	29-May-2023	PV416987	Host: Orobanche lutea	BOLD:ACX7825	658[0n]
VARPL2246-24	Zap243	Zap243	Tapinoma subboreale	Checiny	Poland			R. Piwowarczyk	29-May-2023	PV416902	Host: Orobanche lutea	BOLD:ACX7825	658[0n]
VARPL2247-24	Zap244	Zap244	Tapinoma subboreale	Checiny	Poland			R. Piwowarczyk	29-May-2023	PV416939	Host: Orobanche lutea	BOLD:ACX7825	658[0n]
VARPL2248-24	Zap245	Zap245	Tapinoma subboreale	Checiny	Poland			R. Piwowarczyk	29-May-2023	PV417016	Host: Orobanche lutea	BOLD:ACX7825	658[0n]
VARPL2249-24	Zap246	Zap246	Lacanobia contigua	Garb Pinczowski przy Pasturce	Poland	50.3036	20.3342	R. Piwowarczyk & K. Ruraz	30-Jun-2023	PV416934	Host: Orobanche picridis	BOLD:AAD8512	658[0n]
VARPL2250-24	Zap247	Zap247	Insecta	Garb Pinczowski przy Pasturce	Poland	50.3036	20.3342	R. Piwowarczyk & K. Ruraz	30-Jun-2023	N/A	Host: Orobanche picridis	N/A	0[n]
VARPL2251-24	Zap248	Zap248	Insecta	Garb Pinczowski przy Pasturce	Poland	50.3036	20.3342	R. Piwowarczyk & K. Ruraz	30-Jun-2023	N/A	Host: Orobanche picridis	N/A	0[n]
VARPL2252-24	Zap249	Zap249	Dolycoris baccarum	Garb Pinczowski przy Pasturce	Poland	50.3036	20.3342	R. Piwowarczyk & K. Ruraz	30-Jun-2023	PV416979	Host: Orobanche picridis	BOLD:AAP3525	658[0n]
VARPL2253-24	Zap250	Zap250	Dolycoris baccarum	Garb Pinczowski przy Pasturce	Poland	50.3036	20.3342	R. Piwowarczyk & K. Ruraz	30-Jun-2023	PV416921	Host: Orobanche picridis	BOLD:AAP3525	658[0n]
VARPL2254-24	Zap251	Zap251	Dolycoris baccarum	Garb Pinczowski przy Pasturce	Poland	50.3036	20.3342	R. Piwowarczyk & K. Ruraz	30-Jun-2023	PV416947	Host: Orobanche picridis	BOLD:AAP3525	658[0n]
VARPL2255-24	Zap252	Zap252	Dolycoris baccarum	Garb Pinczowski przy Pasturce	Poland	50.3036	20.3342	R. Piwowarczyk & K. Ruraz	30-Jun-2023	PV416967	Host: Orobanche picridis	BOLD:AAP3525	658[0n]
VARPL2256-24	Zap253	Zap253	Dolycoris baccarum	Garb Pinczowski przy Pasturce	Poland	50.3036	20.3342	R. Piwowarczyk & K. Ruraz	30-Jun-2023	PV416891	Host: Orobanche picridis	BOLD:AAP3525	658[0n]
VARPL2257-24	Zap254	Zap254	Dolycoris baccarum	Garb Pinczowski przy Pasturce	Poland	50.3036	20.3342	R. Piwowarczyk & K. Ruraz	30-Jun-2023	PV417022	Host: Orobanche picridis	BOLD:AAP3525	658[0n]
VARPL2258-24	Zap255	Zap255	Dolycoris baccarum	Garb Pinczowski przy Pasturce	Poland	50.3036	20.3342	R. Piwowarczyk & K. Ruraz	30-Jun-2023	PV416903	Host: Orobanche picridis	BOLD:AAP3525	658[0n]
VARPL2259-24	Zap256	Zap256	Dolycoris baccarum	Garb Pinczowski przy Pasturce	Poland	50.3036	20.3342	R. Piwowarczyk & K. Ruraz	30-Jun-2023	PV417127	Host: Orobanche picridis	BOLD:AAP3525	658[0n]
VARPL2260-24	Zap257	Zap257	Dolycoris baccarum	Garb Pinczowski przy Pasturce	Poland	50.3036	20.3342	R. Piwowarczyk & K. Ruraz	30-Jun-2023	PV416971	Host: Orobanche picridis	BOLD:AAP3525	658[0n]
VARPL2261-24	Zap258	Zap258	Hemiptera	Garb Pinczowski przy Pasturce	Poland	50.3036	20.3342	R. Piwowarczyk & K. Ruraz	30-Jun-2023	N/A	Host: Orobanche picridis	N/A	0[n]
VARPL2262-24	Zap259	Zap259	Dolycoris baccarum	Garb Pinczowski przy Pasturce	Poland	50.3036	20.3342	R. Piwowarczyk & K. Ruraz	30-Jun-2023	N/A	Host: Orobanche picridis	N/A	0[n]
VARPL2263-24	Zap260	Zap260	Hemiptera	Garb Pinczowski przy Pasturce	Poland	50.3036	20.3342	R. Piwowarczyk & K. Ruraz	30-Jun-2023	N/A	Host: Orobanche picridis	N/A	0[n]
VARPL2264-24	Zap261	Zap261	Rhopalus parumpunctatus	Pasturka	Poland	50.3033	20.3344	R. Piwowarczyk & K. Ruraz	30-Jun-2023	PV417117	Host: Phelipanche arenaria	BOLD:AAY8957	658[0n]
VARPL2265-24	Zap262	Zap262	Corizus hyoscyami	Pasturka	Poland	50.3033	20.3344	R. Piwowarczyk & K. Ruraz	30-Jun-2023	PV416995	Host: Phelipanche arenaria	BOLD:AAY8972	658[0n]
VARPL2266-24	Zap263	Zap263	Dolycoris baccarum	Pasturka	Poland	50.3033	20.3344	R. Piwowarczyk & K. Ruraz	30-Jun-2023	PV417153	Host: Phelipanche arenaria	BOLD:AAP3525	658[0n]
VARPL2267-24	Zap264	Zap264	Dolycoris baccarum	Pasturka	Poland	50.3033	20.3344	R. Piwowarczyk & K. Ruraz	30-Jun-2023	PV417148	Host: Phelipanche arenaria	BOLD:AAP3525	658[0n]
VARPL2268-24	Zap265	Zap265	Insecta	Pasturka	Poland	50.3033	20.3344	R. Piwowarczyk & K. Ruraz	30-Jun-2023	N/A	Host: Phelipanche arenaria	N/A	0[n]
VARPL2269-24	Zap266	Zap266	Neides tipularius	Pasturka	Poland	50.3033	20.3344	R. Piwowarczyk & K. Ruraz	30-Jun-2023	PV417033	Host: Phelipanche arenaria	BOLD:ACA7003	658[0n]
VARPL2270-24	Zap267	Zap267	Neides tipularius	Pasturka	Poland	50.3033	20.3344	R. Piwowarczyk & K. Ruraz	30-Jun-2023	PV417128	Host: Phelipanche arenaria	BOLD:ACA7003	658[0n]
VARPL2271-24	Zap268	Zap268	Neides tipularius	Pasturka	Poland	50.3033	20.3344	R. Piwowarczyk & K. Ruraz	30-Jun-2023	PV416942	Host: Phelipanche arenaria	BOLD:ACA7003	658[0n]
VARPL2272-24	Zap269	Zap269	Hymenoptera	Ostra Gora, Peczelice	Poland	50.263546	20.4706	R. Piwowarczyk & K. Ruraz	29-May-2023	N/A	Host: Orobanche lutea	N/A
VARPL2273-24	Zap270	Zap270	Phytomyza orobanchia	Ostra Gora, Peczelice	Poland	50.263546	20.4706	R. Piwowarczyk & K. Ruraz	29-May-2023	PV417067	Host: Orobanche lutea	BOLD:AFS7827	658[0n]
VARPL2274-24	Zap271	Zap271	Opius	Ostra Gora, Peczelice	Poland	50.2635	20.4706	R. Piwowarczyk & K. Ruraz	29-May-2023	PV417152	Host:Orobanche lutea	BOLD:AFA5889	658[0n]
VARPL2275-24	Zap272	Zap272	Habrobracon hebetor	Ostra Gora, Peczelice	Poland	50.263546	20.4706	R. Piwowarczyk & K. Ruraz	29-May-2023	PV417151	Host: Orobanche lutea	BOLD:AAN5769	658[0n]
VARPL2276-24	Zap273	Zap273	Hymenoptera	Ostra Gora, Peczelice	Poland	50.263546	20.4706	R. Piwowarczyk & K. Ruraz	29-May-2023	N/A	Host: Orobanche lutea	N/A	0[n]
VARPL2277-24	Zap274	Zap274	Diptera	Ostra Gora, Peczelice	Poland	50.263546	20.4706	R. Piwowarczyk & K. Ruraz	29-May-2023	N/A	Host: Orobanche lutea	N/A	0[n]
VARPL2278-24	Zap275	Zap275	Opius	Ostra Gora, Peczelice	Poland	50.2635	20.4706	R. Piwowarczyk & K. Ruraz	29-May-2023	PV417040	Host: Orobanche lutea	BOLD:AFA5889	658[0n]
VARPL2279-24	Zap276	Zap276	Phoridae	Ostra Gora, Peczelice	Poland	50.263546	20.4706	R. Piwowarczyk & K. Ruraz	29-May-2023	PV417081	Host: Orobanche lutea	BOLD:ACO7033	658[0n]
VARPL2280-24	Zap277	Zap277	Opius	Ostra Gora, Peczelice	Poland	50.2635	20.4706	R. Piwowarczyk & K. Ruraz	29-May-2023	PV417031	Host: Orobanche lutea	BOLD:AFA5889	658[0n]
VARPL2281-24	Zap278	Zap278	Phytomyza orobanchia	Ostra Gora, Peczelice	Poland	50.263546	20.4706	R. Piwowarczyk & K. Ruraz	29-May-2023	PV416953	Host: Orobanche lutea	BOLD:AFS7827	658[0n]
VARPL2282-24	Zap279	Zap279	Pambolus rugulosus	Ostra Gora, Peczelice	Poland	50.263546	20.4706	R. Piwowarczyk & K. Ruraz	29-May-2023	PV416982	Host: Orobanche lutea	BOLD:AFT0586	658[0n]
VARPL2283-24	Zap280	Zap280	Phoridae	Ostra Gora, Peczelice	Poland	50.263546	20.4706	R. Piwowarczyk & K. Ruraz	29-May-2023	PV416917	Host: Orobanche lutea	BOLD:ACO7033	658[0n]
VARPL2284-24	Zap281	Zap281	Insecta	Ostra Gora, Peczelice	Poland	50.263546	20.4706	R. Piwowarczyk & K. Ruraz	29-May-2023	N/A	Host: Orobanche lutea	N/A	0[n]
VARPL2285-24	Zap282	Zap282	Phoridae	Ostra Gora, Peczelice	Poland	50.263546	20.4706	R. Piwowarczyk & K. Ruraz	29-May-2023	PV417046	Host: Orobanche lutea	BOLD:ACO7033	658[0n]
VARPL2286-24	Zap283	Zap283	Smittia terrestris	Ostra Gora, Peczelice	Poland	50.263546	20.4706	R. Piwowarczyk & K. Ruraz	29-May-2023	PV416949	Host: Orobanche lutea	BOLD:ACP4736	658[0n]
VARPL2287-24	Zap284	Zap284	Insecta	Ostra Gora, Peczelice	Poland	50.263546	20.4706	R. Piwowarczyk & K. Ruraz	29-May-2023	N/A	Host: Orobanche lutea	N/A	0[n]
VARPL2288-24	Zap285	Zap285	Cecidomyiidae	Ostra Gora, Peczelice	Poland	50.263546	20.4706	R. Piwowarczyk & K. Ruraz	29-May-2023	PV416928	Host: Orobanche lutea	BOLD:ACO6938	658[0n]
VARPL2289-24	Zap286	Zap286	Phoridae	Ostra Gora, Peczelice	Poland	50.263546	20.4706	R. Piwowarczyk & K. Ruraz	29-May-2023	PV417030	Host: Orobanche lutea	BOLD:ACO7033	658[0n]
VARPL2290-24	Zap287	Zap287	Trachysiphonella ruficeps	Ostra Gora, Peczelice	Poland	50.263546	20.4706	R. Piwowarczyk & K. Ruraz	29-May-2023	PV417108	Host: Orobanche lutea	BOLD:ACP4572	658[0n]
VARPL2291-24	Zap288	Zap288	Cecidomyiidae	Ostra Gora, Peczelice	Poland	50.263546	20.4706	R. Piwowarczyk & K. Ruraz	29-May-2023	PV417045	Host: Orobanche lutea	BOLD:ADX3146	658[0n]
VARPL2292-24	Zap289	Zap289	Diptera	Ostra Gora, Peczelice	Poland	50.263546	20.4706	R. Piwowarczyk & K. Ruraz	29-May-2023	N/A	Host: Orobanche lutea	N/A	0[n]
VARPL2293-24	Zap290	Zap290	Scatopsciara atomaria	Ostra Gora, Peczelice	Poland	50.263546	20.4706	R. Piwowarczyk & K. Ruraz	29-May-2023	PV417006	Host: Orobanche lutea	BOLD:AEF2817	658[0n]
VARPL2294-24	Zap291	Zap291	Thrips atratus	Ostra Gora, Peczelice	Poland	50.263546	20.4706	R. Piwowarczyk & K. Ruraz	29-May-2023	PV417101	Host: Orobanche lutea	BOLD:ACP5306	658[6n]
VARPL2295-24	Zap292	Zap292	Phytomyza	Ostra Gora, Peczelice	Poland	50.263546	20.4706	R. Piwowarczyk & K. Ruraz	29-May-2023	PV417060	Host: Orobanche lutea	BOLD:ACX3227	658[0n]
VARPL2296-24	Zap293	Zap293	Hypera postica	Dabrowa Gornicza	Poland	50.2206	19.1648	K. Ruraz	02-Jun-2023	PV416899	Host: Orobanche lutea	BOLD:AAN9744	658[0n]
VARPL2297-24	Zap294	Zap294	Myrmica rugulosa	Dabrowa Gornicza	Poland	50.2206	19.1648	K. Ruraz	02-Jun-2023	PV417017	Host: Orobanche lutea	BOLD:AAG4989	658[4n]
VARPL2298-24	Zap295	Zap295	Lasius niger	Dabrowa Gornicza	Poland	50.2206	19.1648	K. Ruraz	02-Jun-2023	PV417074	Host: Orobanche lutea	BOLD:ABZ8330	658[0n]
VARPL2299-24	Zap296	Zap296	Coleoptera	Dabrowa Gornicza	Poland	50.2206	19.1648	K. Ruraz	02-Jun-2023	N/A	Host: Orobanche lutea	N/A	0[n]
VARPL2300-24	Zap297	Zap297	Diptera	Dabrowa Gornicza	Poland	50.2206	19.1648	K. Ruraz	02-Jun-2023	N/A	Host: Orobanche lutea	N/A	0[n]
VARPL2301-24	Zap298	Zap298	Frankliniella intonsa	Dabrowa Gornicza	Poland	50.2206	19.1648	K. Ruraz	02-Jun-2023	PV416931	Host: Orobanche lutea	BOLD:AAF6737	658[6n]
VARPL2302-24	Zap299	Zap299	Diptera	Dabrowa Gornicza	Poland	50.2206	19.1648	K. Ruraz	02-Jun-2023	N/A	Host: Orobanche lutea	N/A	0[n]
VARPL2303-24	Zap300	Zap300	Cecidomyiidae	Dabrowa Gornicza	Poland	50.2206	19.1648	K. Ruraz	02-Jun-2023	PV417083	Host: Orobanche lutea	BOLD:AEE1492	658[0n]
VARPL2304-24	Zap301	Zap301	Cecidomyiidae	Dabrowa Gornicza	Poland	50.2206	19.1648	K. Ruraz	02-Jun-2023	PV417038	Host: Orobanche lutea	BOLD:ADF7019	658[0n]
VARPL2305-24	Zap302	Zap302	Apis	Ostra Gora, Peczelice	Poland	50.263546	20.4706	R. Piwowarczyk & K. Ruraz	29-May-2023	N/A	Host: Orobanche lutea	N/A	0[n]
VARPL2306-24	Zap303	Zap303	Apis	Ostra Gora, Peczelice	Poland	50.263546	20.4706	R. Piwowarczyk & K. Ruraz	29-May-2023	N/A	Host: Orobanche lutea	N/A	0[n]
VARPL2307-24	Zap304	Zap304	Apis	Ostra Gora, Peczelice	Poland	50.263546	20.4706	R. Piwowarczyk & K. Ruraz	29-May-2023	N/A	Host: Orobanche lutea	N/A	0[n]
VARPL2308-24	Zap305	Zap305	Apis	Dabrowa Gornicza	Poland	50.2206	19.1648	K. Ruraz	02-Jun-2023	N/A	Host: Orobanche lutea	N/A	0[n]
VARPL2309-24	Zap306	Zap306	Telenomus chloropus	Dabrowa Gornicza	Poland	50.2206	19.1648	K. Ruraz	02-Jun-2023	PV417097	Host: Orobanche lutea	BOLD:ACC5014	658[18n]
VARPL2310-24	Zap307	Zap307	Apis	Dabrowa Gornicza	Poland	50.2206	19.1648	K. Ruraz	02-Jun-2023	N/A	Host: Orobanche lutea	N/A	0[n]
VARPL2311-24	Zap308	Zap308	Apis	Dabrowa Gornicza	Poland	50.2206	19.1648	K. Ruraz	02-Jun-2023	N/A	Host: Orobanche lutea	N/A	0[n]
VARPL2324-24	Zap309	AZ1	Orgyia dubia	Sangacal	Azerbaijan	40.165	49.472	R. Piwowarczyk	02-May-2024	PV417023	Host: Orobanche cernua	BOLD:AGH9221	617[0n]
VARPL2325-24	Zap310	AZ2	Insecta	Suraabad	Azerbaijan	40.82	49.513	R. Piwowarczyk	01-May-2024	N/A	Host: Cistanche flava	N/A	0[n]
VARPL2326-24	Zap311	AZ3a	Tetramorium caespitum	Suraabad	Azerbaijan	40.82	49.513	R. Piwowarczyk	06-May-2024	PV417032	Host: Cistanche flava	BOLD:AAB8259	575[0n]
VARPL2327-24	Zap312	AZ3b	Tetramorium caespitum	Suraabad	Azerbaijan	40.82	49.513	R. Piwowarczyk	06-May-2024	PV417078	Host: Cistanche flava	BOLD:AAB8259	573[0n]
VARPL2328-24	Zap313	AZ4	Tenebrionidae	Qobustan NP.	Azerbaijan	40.097	49.312	R. Piwowarczyk	07-May-2024	PV417122	Host: Cistanche fissa	BOLD:AFB7693	590[0n]
VARPL2329-24	Zap314	AZ5	Helicoverpa armigera	Neftcala N	Azerbaijan	39.512	49.273	R. Piwowarczyk	10-May-2024	PV416978	Host: Orobanche cernua	BOLD:AAA5223	569[0n]
VARPL2330-24	Zap315	AZ6	Cetoniini	Xilmilli	Azerbaijan	40.696	48.888	R. Piwowarczyk	09-May-2024	PV417004	Host: Phelipanche caesia	BOLD:AGC6557	564[0n]
VARPL2331-24	Zap316	AZ7a	Eumerus alxaensis	Qobustan	Azerbaijan	40.519	49.483	R. Piwowarczyk	30-Apr-2024	PV416974	Host: Cistanche fissa	BOLD:AGD5479	566[0n]
VARPL2332-24	Zap317	AZ7b	Eumerus alxaensis	Qobustan	Azerbaijan	40.519	49.483	R. Piwowarczyk	30-Apr-2024	PV417140	Host: Cistanche fissa	BOLD:AGD5479	624[0n]
VARPL2333-24	Zap318	AZ8	Insecta	Qobustan	Azerbaijan	40.519	49.483	R. Piwowarczyk	30-Apr-2024	N/A	Host: Cistanche fissa	N/A	0[n]
VARPL2334-24	Zap319	AZ9	Sarcophaga cucullans	Dashli Jalgan	Azerbaijan	41.044	48.985	R. Piwowarczyk	08-May-2024	PV416927	Host: Cistanche flava	BOLD:ACB5208	621[0n]
VARPL2335-24	Zap320	AZ10a	Curculionidae	Xilmilli	Azerbaijan	40.696	48.888	R. Piwowarczyk	09-May-2024	PV417142	Host: Phelipanche caesia	BOLD:AGC6558	658[0n]
VARPL2336-24	Zap321	AZ10b	Curculionidae	Xilmilli	Azerbaijan	40.696	48.888	R. Piwowarczyk	09-May-2024	PV417044	Host: Phelipanche caesia	BOLD:AGC6558	561[0n]
VARPL2337-24	Zap322	AZ11	Phytomyza orobanchia	Qobustan	Azerbaijan	40.519	49.483	R. Piwowarczyk	30-Apr-2024	PV417054	Host: Cistanche fissa	BOLD:AGE9412	623[0n]
VARPL2338-24	Zap323	AZ12a	Macrosiphum	Qobustan	Azerbaijan	40.519	49.483	R. Piwowarczyk	30-Apr-2024	PV416968	Host: Cistanche fissa	BOLD:AGC6559	658[0n]
VARPL2339-24	Zap324	AZ12b	Macrosiphum	Qobustan	Azerbaijan	40.519	49.483	R. Piwowarczyk	30-Apr-2024	PV416887	Host: Cistanche fissa	BOLD:AGC6559	658[0n]
VARPL2340-24	Zap325	AZ12c	Macrosiphum	Qobustan	Azerbaijan	40.519	49.483	R. Piwowarczyk	30-Apr-2024	PV416960	Host: Cistanche fissa	BOLD:AGC6559	611[0n]
VARPL2341-24	Zap326	AZ13	Tetramorium caespitum	Xizi	Azerbaijan	40.854	49.238	R. Piwowarczyk	01-May-2024	PV416963	Host: Cistanche fissa	BOLD:AGD5477	621[0n]
VARPL2342-24	Zap327	AZ14	Dicraeus	Qobustan	Azerbaijan	40.519	49.483	R. Piwowarczyk	30-Apr-2024	PV417095	Host: Cistanche fissa	BOLD:AGD5478	589[0n]
VARPL2343-24	Zap328	AZ15a	Tetramorium caespitum	steppa Shirvan 1	Azerbaijan	40.297	48.139	R. Piwowarczyk	03-May-2024	PV417055	Host: Cistanche fissa	BOLD:AGD5477	658[0n]
VARPL2344-24	Zap329	AZ15b	Tetramorium caespitum	steppa Shirvan 1	Azerbaijan	40.297	48.139	R. Piwowarczyk	03-May-2024	PV417109	Host: Cistanche fissa	BOLD:AGD5477	658[0n]
VARPL2345-24	Zap330	AZ16a	Tetramorium caespitum	steppa Shirvan 2	Azerbaijan	40.297	48.139	R. Piwowarczyk	03-May-2024	PV417118	Host: Cistanche fissa	BOLD:AGD5477	609[0n]
VARPL2346-24	Zap331	AZ16b	Tetramorium caespitum	steppa Shirvan 2	Azerbaijan	40.297	48.139	R. Piwowarczyk	03-May-2024	PV416940	Host: Cistanche fissa	BOLD:AGD5477	620[0n]
VARPL2347-24	Zap332	AZ16c	Tetramorium caespitum	steppa Shirvan 2	Azerbaijan	40.297	48.139	R. Piwowarczyk	03-May-2024	PV416888	Host: Cistanche fissa	BOLD:AGD5477	619[0n]
VARPL2348-24	Zap333	AZ16d	Tetramorium caespitum	steppa Shirvan 2	Azerbaijan	40.297	48.139	R. Piwowarczyk	03-May-2024	PV417066	Host: Cistanche fissa	BOLD:AGD5477	609[0n]
VARPL2349-24	Zap334	AZ16e	Insecta	steppa Shirvan 2	Azerbaijan	40.297	48.139	R. Piwowarczyk	03-May-2024	N/A	Host: Cistanche fissa	N/A	0[n]
VARPL2350-24	Zap335	AZ17a	Pheidole balcanica	Qobustan	Azerbaijan	40.519	49.483	R. Piwowarczyk	30-Apr-2024	PV417130	Host: Cistanche fissa	BOLD:AET7681	618[0n]
VARPL2351-24	Zap336	AZ17b	Tetramorium	Qobustan	Azerbaijan	40.519	49.483	R. Piwowarczyk	30-Apr-2024	PV417047	Host:Cistanche fissa	BOLD:AGD5481	570[0n]
VARPL2352-24	Zap337	AZ17c	Pheidole balcanica	Qobustan	Azerbaijan	40.519	49.483	R. Piwowarczyk	30-Apr-2024	PV416989	Host: Cistanche fissa	BOLD:AET7681	587[0n]
VARPL2353-24	Zap338	AZ18	Phytomyza orobanchia	Suvalan	Azerbaijan	40.5	50.227	R. Piwowarczyk	05-May-2024	PV416920	Host: Phelipanche kelleri	BOLD:AGE9412	619[0n]
VARPL2354-24	Zap339	AZ19a	Anthophora crinipes	Qobustan	Azerbaijan	40.519	49.483	R. Piwowarczyk	30-Apr-2024	PV416992	N/A	BOLD:ADK6129	524[0n]
VARPL2355-24	Zap340	AZ19b	Insecta	Qobustan	Azerbaijan	40.519	49.483	R. Piwowarczyk	30-Apr-2024	N/A	N/A	N/A	0[n]
VARPL2356-24	Zap341	AZ20	Insecta	Xilmilli	Azerbaijan	40.696	48.888	R. Piwowarczyk	09-May-2024	N/A	Host: Phelipanche caesia	N/A	0[n]
VARPL2357-24	Zap342	GE1	Insecta	Udabno N	Georgia	41.562	45.343	R. Piwowarczyk	16-May-2024	N/A	Host: Phelypaea coccinea	N/A	0[n]
VARPL2358-24	Zap343	GE2	Insecta	Udabno N	Georgia	41.562	45.343	R. Piwowarczyk	16-May-2024	N/A	Host: Phelypaea coccinea	N/A	0[n]
VARPL2359-24	Zap344	GE3	Pygopleurus vulpes	Udabno N	Georgia	41.562	45.343	R. Piwowarczyk	16-May-2024	PV417135	Host: Phelypaea coccinea	BOLD:AGH8509	608[0n]
VARPL2360-24	Zap345	GE4	Ammoconia senex	Udabno N	Georgia	41.562	45.343	R. Piwowarczyk	16-May-2024	PV416916	Host: Phelypaea coccinea	BOLD:AFT5808	618[0n]
VARPL2361-24	Zap346	GE5	Eucera clypeata	Udabno N	Georgia	41.562	45.343	R. Piwowarczyk	16-May-2024	PV417129	Host: Phelypaea coccinea	BOLD:AGD9102	667[0n]
VARPL2362-24	Zap347	GE6	Eucera taurica	Udabno N	Georgia	41.562	45.343	R. Piwowarczyk	16-May-2024	PV417034	Host: Phelypaea coccinea	BOLD:AGD5480	622[0n]
VARPL2363-24	Zap348	AR1a	Insecta	Ghazanchi	Armenia	41.089	43.877	R. Piwowarczyk	22-Jul-2017	N/A	Host: Orobanche arpica	N/A	0[n]
VARPL2364-24	Zap349	AR1b	Insecta	Ghazanchi	Armenia	41.089	43.877	R. Piwowarczyk	22-Jul-2017	N/A	Host: Orobanche arpica	N/A	0[n]
VARPL2365-24	Zap350	AR1c	Trissolcus nigripedius	Ghazanchi	Armenia	41.089	43.877	R. Piwowarczyk	22-Jul-2017	PV417093	Host: Orobanche arpica	BOLD:ACP3802	574[0n]
VARPL2366-24	Zap351	AR1d	Insecta	Ghazanchi	Armenia	41.089	43.877	R. Piwowarczyk	22-Jul-2017	N/A	Host: Orobanche arpica	N/A	0[n]
VARPL2367-24	Zap352	AR1e	Insecta	Ghazanchi	Armenia	41.089	43.877	R. Piwowarczyk	22-Jul-2017	N/A	Host: Orobanche arpica	N/A	0[n]
VARPL2368-24	Zap353	PL1	Xysticus cristatus	Sedziejowice	Poland	50.573	20.662	R. Piwowarczyk & K. Ruraz	01-Jun-2024	PV417080	Host: Orobanche lutea	BOLD:AAP2437	625[0n]
VARPL2369-24	Zap354	PL2	Cheiracanthium punctorium	Sedziejowice	Poland	50.573	20.662	R. Piwowarczyk & K. Ruraz	01-Jun-2024	PV416998	Host: Orobanche lutea	BOLD:ABU7235	573[0n]
VARPL2370-24	Zap355	PL3	Dolycoris baccarum	Sedziejowice	Poland	50.573	20.662	R. Piwowarczyk & K. Ruraz	01-Jun-2024	PV416991	Host: Orobanche lutea	BOLD:AAP3525	574[0n]
VARPL2371-24	Zap356	PL4a	Xerolenta obvia	Sedziejowice	Poland	50.573	20.662	R. Piwowarczyk & K. Ruraz	01-Jun-2024	PV417005	Host: Orobanche lutea	BOLD:ADB0875	621[0n]
VARPL2372-24	Zap357	PL4b	Xerolenta obvia	Sedziejowice	Poland	50.573	20.662	R. Piwowarczyk & K. Ruraz	01-Jun-2024	PV417057	Host: Orobanche lutea	BOLD:ADB0875	624[0n]
VARPL2373-24	Zap358	PL5	Phaneroptera falcata	Kikow	Poland	50.418	20.859	R. Piwowarczyk & K. Ruraz	01-Jun-2024	PV417131	Host: Orobanche lutea	BOLD:AAL2811	624[0n]
VARPL2374-24	Zap359	PL6	Enoplognatha ovata	Kikow	Poland	50.418	20.859	R. Piwowarczyk & K. Ruraz	01-Jun-2024	PV417141	Host: Orobanche lutea	BOLD:AAA6910	613[0n]
VARPL2375-24	Zap360	PL7	Phylloneta impressa	Kikow	Poland	50.418	20.859	R. Piwowarczyk & K. Ruraz	01-Jun-2024	PV417133	Host: Orobanche lutea	BOLD:AAK2576	613[0n]
VARPL2376-24	Zap361	PL8	Myrmica rubra	Lagiewniki	Poland	50.485	20.741	R. Piwowarczyk & K. Ruraz	01-Jun-2024	PV417102	Host: Orobanche caryophyllacea	BOLD:AAD0829	620[0n]
VARPL2377-24	Zap362	PL9	Phytomyza orobanchia	Lagiewniki	Poland	50.485	20.741	R. Piwowarczyk & K. Ruraz	01-Jun-2024	PV417049	Host: Orobanche caryophyllacea	BOLD:ACG5531	624[0n]
VARPL2378-24	Zap363	PL10	Philaenus spumarius	Lagiewniki	Poland	50.485	20.741	R. Piwowarczyk & K. Ruraz	01-Jun-2024	PV417146	Host: Orobanche caryophyllacea	BOLD:AAB1850	621[0n]
VARPL2379-24	Zap364	PL11	Dolycoris baccarum	Sedziejowice	Poland	50.573	20.662	R. Piwowarczyk & K. Ruraz	01-Jun-2024	PV417063	Host: Orobanche lutea	BOLD:AAP3525	626[0n]
VARPL2380-24	Zap365	PL12	Enoplognatha ovata	Kikow	Poland	50.418	20.859	R. Piwowarczyk & K. Ruraz	01-Jun-2024	PV416885	Host: Orobanche lutea	BOLD:AAA6910	578[0n]
VARPL2381-24	Zap366	PL13	Oecanthus pellucens	Kikow	Poland	50.418	20.859	R. Piwowarczyk & K. Ruraz	01-Jun-2024	PV416999	Host: Orobanche lutea	BOLD:AAF4350	620[0n]
VARGE1534-25	Zap366A	AZ21a	Insecta	Mingachevir	Azerbaijan	40.795	47.04972	R. Piwowarczyk	13-May-2025	N/A	Host: Cistanche fissa	N/A	0[n]
VARGE1535-25	Zap367	AZ21b	Insecta	Mingachevir	Azerbaijan	40.795	47.04972	R. Piwowarczyk	13-May-2025	N/A	Host: Cistanche fissa	N/A	0[n]
VARGE1536-25	Zap368	AZ21c	Insecta	Mingachevir	Azerbaijan	40.795	47.04972	R. Piwowarczyk	13-May-2025	N/A	Host: Cistanche fissa	N/A	0[n]
VARGE1537-25	Zap369	AZ21d	Insecta	Mingachevir	Azerbaijan	40.795	47.04972	R. Piwowarczyk	13-May-2025	N/A	Host: Cistanche fissa	N/A	0[n]
VARGE1538-25	Zap370	AZ22b_a	Protracheoniscus verhoeffi	Mingachevir	Azerbaijan	40.795	47.04972	R. Piwowarczyk	13-May-2025	PX981676	Host: Cistanche fissa	BOLD:AHA8743	561[0n]
VARGE1539-25	Zap371	AZ22b_b	Protracheoniscus verhoeffi	Mingachevir	Azerbaijan	40.795	47.04972	R. Piwowarczyk	13-May-2025	PX981722	Host: Cistanche fissa	BOLD:AHA8743	607[0n]
VARGE1540-25	Zap372	AZ22b_c	Protracheoniscus verhoeffi	Mingachevir	Azerbaijan	40.795	47.04972	R. Piwowarczyk	13-May-2025	PX981682	Host: Cistanche fissa	BOLD:AHA8743	609[0n]
VARGE1541-25	Zap373	AZ22b_d	Protracheoniscus verhoeffi	Mingachevir	Azerbaijan	40.795	47.04972	R. Piwowarczyk	13-May-2025	PX981678	Host: Cistanche fissa	BOLD:AHA8743	655[0n]
VARGE1542-25	Zap374	AZ22a_a	Protracheoniscus verhoeffi	Mingachevir	Azerbaijan	40.795	47.04972	R. Piwowarczyk	13-May-2025	PX981740	Host: Cistanche fissa	BOLD:AHA8743	656[0n]
VARGE1543-25	Zap375	AZ22a_b	Protracheoniscus verhoeffi	Mingachevir	Azerbaijan	40.795	47.04972	R. Piwowarczyk	13-May-2025	N/A	Host: Cistanche fissa	N/A	0[n]
VARGE1544-25	Zap376	AZ23	Hemilepistus klugii	Mingachevir	Azerbaijan	40.795	47.04972	R. Piwowarczyk	13-May-2025	N/A	Host: Cistanche fissa	N/A	0[n]
VARGE1545-25	Zap377	AZ24a	Curculionidae	Mingachevir	Azerbaijan	40.795	47.04972	R. Piwowarczyk	13-May-2025	PX981673	Host: Cistanche fissa	BOLD:AHB8479	554[0n]
VARGE1546-25	Zap378	AZ24b	Curculionidae	Mingachevir	Azerbaijan	40.795	47.04972	R. Piwowarczyk	13-May-2025	PX981711	Host: Cistanche fissa	BOLD:AHB8479	657[0n]
VARGE1547-25	Zap379	AZ24c	Curculionidae	Mingachevir	Azerbaijan	40.795	47.04972	R. Piwowarczyk	13-May-2025	PX981686	Host: Cistanche fissa	BOLD:AHB8479	555[0n]
VARGE1548-25	Zap380	AZ24d	Curculionidae	Mingachevir	Azerbaijan	40.795	47.04972	R. Piwowarczyk	13-May-2025	PX981671	Host: Cistanche fissa	BOLD:AHB8479	561[0n]
VARGE1549-25	Zap381	AZ24e	Curculionidae	Mingachevir	Azerbaijan	40.795	47.04972	R. Piwowarczyk	13-May-2025	PX981712	Host: Cistanche fissa	BOLD:AHB8479	656[0n]
VARGE1550-25	Zap382	AZ25	Curculionidae	Mingachevir	Azerbaijan	40.795	47.04972	R. Piwowarczyk	13-May-2025	PX981684	Host: Cistanche fissa	BOLD:AHB8479	657[0n]
VARGE1551-25	Zap383	AZ26a	Eumerus alxaensis	Mingachevir	Azerbaijan	40.795	47.04972	R. Piwowarczyk	13-May-2025	PX981689	Host: Cistanche fissa	BOLD:AGD5479	552[0n]
VARGE1552-25	Zap384	AZ26b	Eumerus alxaensis	Mingachevir	Azerbaijan	40.795	47.04972	R. Piwowarczyk	13-May-2025	PX981715	Host: Cistanche fissa	BOLD:AGD5479	561[0n]
VARGE1553-25	Zap385	AZ27a	Oscinellinae	Mingachevir	Azerbaijan	40.795	47.04972	R. Piwowarczyk	13-May-2025	PX981749	Host: Cistanche fissa	BOLD:AHA9563	622[0n]
VARGE1554-25	Zap386	AZ27b	Oscinellinae	Mingachevir	Azerbaijan	40.795	47.04972	R. Piwowarczyk	13-May-2025	N/A	Host: Cistanche fissa	N/A	0[n]
VARGE1555-25	Zap387	AZ27c	Oscinellinae	Mingachevir	Azerbaijan	40.795	47.04972	R. Piwowarczyk	13-May-2025	PX981730	Host: Cistanche fissa	BOLD:AHA9563	592[0n]
VARGE1556-25	Zap388	AZ27d	Oscinellinae	Mingachevir	Azerbaijan	40.795	47.04972	R. Piwowarczyk	13-May-2025	N/A	Host: Cistanche fissa	N/A	0[n]
VARGE1557-25	Zap389	AZ28a	Curculionidae	Mingachevir	Azerbaijan	40.795	47.04972	R. Piwowarczyk	13-May-2025	PX981708	Host: Cistanche fissa	BOLD:AHB8479	562[0n]
VARGE1558-25	Zap390	AZ28b	Curculionidae	Mingachevir	Azerbaijan	40.795	47.04972	R. Piwowarczyk	13-May-2025	PX981737	Host: Cistanche fissa	BOLD:AHB8479	550[0n]
VARGE1559-25	Zap391	AZ28c	Curculionidae	Mingachevir	Azerbaijan	40.795	47.04972	R. Piwowarczyk	13-May-2025	PX981675	Host: Cistanche fissa	BOLD:AHB8479	572[0n]
VARGE1560-25	Zap392	AZ28d	Curculionidae	Mingachevir	Azerbaijan	40.795	47.04972	R. Piwowarczyk	13-May-2025	PX981705	Host: Cistanche fissa	BOLD:AHB8479	612[0n]
VARGE1561-25	Zap393	AZ29a	Curculionidae	Mingachevir	Azerbaijan	40.795	47.04972	R. Piwowarczyk	13-May-2025	PX981695	Host: Cistanche fissa	BOLD:AHB8479	558[0n]
VARGE1562-25	Zap394	AZ29b	Curculionidae	Mingachevir	Azerbaijan	40.795	47.04972	R. Piwowarczyk	13-May-2025	N/A	Host: Cistanche fissa	N/A	0[n]
VARGE1563-25	Zap395	AZ29c	Curculionidae	Mingachevir	Azerbaijan	40.795	47.04972	R. Piwowarczyk	13-May-2025	PX981691	Host: Cistanche fissa	BOLD:AHB8479	587[0n]
VARGE1564-25	Zap396	AZ29d	Curculionidae	Mingachevir	Azerbaijan	40.795	47.04972	R. Piwowarczyk	13-May-2025	N/A	Host: Cistanche fissa	N/A	0[n]
VARGE1565-25	Zap397	AZ30	Insecta	Dashli Jaglan	Azerbaijan	41.045277	48.985	R. Piwowarczyk	17-May-2025	N/A	Host: Cistanche flava	N/A	0[n]
VARGE1566-25	Zap398	AZ31a	Curculionidae	Dash Salaghly	Azerbaijan	41.206112	45.293056	R. Piwowarczyk	14-May-2025	PX981718	Host: Cistanche fissa	BOLD:AHB8479	566[0n]
VARGE1567-25	Zap399	AZ31b	Curculionidae	Dash Salaghly	Azerbaijan	41.206112	45.293056	R. Piwowarczyk	14-May-2025	PX981685	Host: Cistanche fissa	BOLD:AHB8479	564[0n]
VARGE1568-25	Zap400	AZ31c	Curculionidae	Dash Salaghly	Azerbaijan	41.206112	45.293056	R. Piwowarczyk	14-May-2025	PX981672	Host: Cistanche fissa	BOLD:AHB8479	559[0n]
VARGE1569-25	Zap401	AZ31d	Curculionidae	Dash Salaghly	Azerbaijan	41.206112	45.293056	R. Piwowarczyk	14-May-2025	PX981736	Host: Cistanche fissa	BOLD:AHB8479	594[0n]
VARGE1570-25	Zap402	AZ32	Eumerus alxaensis	Naftalan	Azerbaijan	40.517223	46.789722	R. Piwowarczyk	08-May-2025	PX981716	Host: Cistanche fissa	BOLD:AGD5479	552[0n]
VARGE1571-25	Zap403	AZ33	Eumerus alxaensis	Yenikand	Azerbaijan	40.97972	46.234444	R. Piwowarczyk	10-May-2025	PX981744	Host: Cistanche fissa	BOLD:AGD5479	551[0n]
VARGE1572-25	Zap404	AZ34	Hycleus fuscus	Yenikand	Azerbaijan	40.97972	46.234444	R. Piwowarczyk	10-May-2025	PX981713	Host: Cistanche fissa	BOLD:AED5740	622[0n]
VARGE1573-25	Zap405	AZ35	Hemilepistus klugii	Bozdag silsilasi	Azerbaijan	40.836388	46.50139	R. Piwowarczyk	13-May-2025	N/A	Host: Cistanche fissa	N/A	0[n]
VARGE1574-25	Zap406	AZ36a	Protracheoniscus verhoeffi	Bozdag silsilasi	Azerbaijan	40.836388	46.50139	R. Piwowarczyk	13-May-2025	PX981679	Host: Cistanche fissa	BOLD:AHA8743	617[0n]
VARGE1575-25	Zap407	AZ36b	Protracheoniscus verhoeffi	Bozdag silsilasi	Azerbaijan	40.836388	46.50139	R. Piwowarczyk	13-May-2025	PX981700	Host: Cistanche fissa	BOLD:AHA8743	593[0n]
VARGE1576-25	Zap408	AZ36c	Protracheoniscus verhoeffi	Bozdag silsilasi	Azerbaijan	40.836388	46.50139	R. Piwowarczyk	13-May-2025	PX981721	Host: Cistanche fissa	BOLD:AHA8743	614[0n]
VARGE1577-25	Zap409	AZ37	Curculionidae	Dash Salaghly	Azerbaijan	41.206112	45.293056	R. Piwowarczyk	14-May-2025	PX981704	Host: Cistanche fissa	BOLD:AHB8479	616[0n]
VARGE1578-25	Zap410	AZ38	Anarta sabulorum	Dash Salaghly	Azerbaijan	41.206112	45.293056	R. Piwowarczyk	14-May-2025	PX981748	Host: Cistanche fissa	BOLD:AFF2067	617[0n]
VARGE1579-25	Zap411	AZ39	Anarta sabulorum	Dash Salaghly	Azerbaijan	41.206112	45.293056	R. Piwowarczyk	14-May-2025	PX981683	Host: Cistanche fissa	BOLD:AFF2067	614[0n]
VARGE1580-25	Zap412	AZ40a	Protracheoniscus verhoeffi	Dash Salaghly	Azerbaijan	41.206112	45.293056	R. Piwowarczyk	14-May-2025	PX981724	Host: Cistanche fissa	BOLD:AHA8743	598[0n]
VARGE1581-25	Zap413	AZ40b	Protracheoniscus verhoeffi	Dash Salaghly	Azerbaijan	41.206112	45.293056	R. Piwowarczyk	14-May-2025	N/A	Host: Cistanche fissa	N/A	0[n]
VARGE1582-25	Zap414	AZ40c	Protracheoniscus verhoeffi	Dash Salaghly	Azerbaijan	41.206112	45.293056	R. Piwowarczyk	14-May-2025	N/A	Host: Cistanche fissa	N/A	0[n]
VARGE1583-25	Zap415	AZ41	Insecta	Dash Salaghly	Azerbaijan	41.206112	45.293056	R. Piwowarczyk	14-May-2025	N/A	Host: Cistanche fissa	N/A	0[n]
VARGE1584-25	Zap416	AZ42a	Curculionidae	Dash Salaghly	Azerbaijan	41.206112	45.293056	R. Piwowarczyk	14-May-2025	PX981739	Host: Cistanche fissa	BOLD:AHB8479	614[0n]
VARGE1585-25	Zap417	AZ42b	Curculionidae	Dash Salaghly	Azerbaijan	41.206112	45.293056	R. Piwowarczyk	14-May-2025	PX981669	Host: Cistanche fissa	BOLD:AHB8479	558[0n]
VARGE1586-25	Zap418	AZ42c	Curculionidae	Dash Salaghly	Azerbaijan	41.206112	45.293056	R. Piwowarczyk	14-May-2025	PX981670	Host: Cistanche fissa	BOLD:AHB8479	600[0n]
VARGE1587-25	Zap419	AZ42d	Curculionidae	Dash Salaghly	Azerbaijan	41.206112	45.293056	R. Piwowarczyk	14-May-2025	PX981729	Host: Cistanche fissa	BOLD:AHB8479	573[0n]
VARGE1588-25	Zap420	AZ43	Curculionidae	Dash Salaghly	Azerbaijan	41.206112	45.293056	R. Piwowarczyk	14-May-2025	PX981703	Host: Cistanche fissa	BOLD:AHB8479	614[0n]
VARGE1590-25	Zap422	AZ45	Hedyphanes laticollis	Dash Salaghly	Azerbaijan	41.206112	45.293056	R. Piwowarczyk	14-May-2025	PX981747	Host: Cistanche fissa	BOLD:AHB1592	654[0n]
VARGE1595-25	Zap427	AZ47	Tenebrioninae	Dash Salaghly	Azerbaijan	41.206112	45.293056	R. Piwowarczyk	14-May-2025	PX981701	Host: Cistanche fissa	BOLD:AHC2587	658[0n]
VARGE1596-25	Zap428	AZ48	Curculionidae	Dash Salaghly	Azerbaijan	41.206112	45.293056	R. Piwowarczyk	14-May-2025	PX981746	Host: Cistanche fissa	BOLD:AHB8479	587[0n]
VARGE1597-25	Zap429	AZ49	Phytomyza orobanchia	Yenikand	Azerbaijan	40.97972	46.234444	R. Piwowarczyk	10-May-2025	PX981745	Host: Cistanche fissa	BOLD:ACG5531	652[0n]
VARGE1598-25	Zap430	AZ50a	Haplothrips	Mingachevir	Azerbaijan	40.795	47.04972	R. Piwowarczyk	13-May-2025	PX981680	Host: Cistanche fissa	BOLD:AHB4224	603[0n]
VARGE1599-25	Zap431	AZ50b	Haplothrips	Mingachevir	Azerbaijan	40.795	47.04972	R. Piwowarczyk	13-May-2025	PX981720	Host: Cistanche fissa	BOLD:AHB4224	607[0n]
VARGE1600-25	Zap432	AZ50c	Haplothrips	Mingachevir	Azerbaijan	40.795	47.04972	R. Piwowarczyk	13-May-2025	PX981743	Host: Cistanche fissa	BOLD:AHB4224	585[0n]
VARGE1601-25	Zap433	AZ50d	Haplothrips	Mingachevir	Azerbaijan	40.795	47.04972	R. Piwowarczyk	13-May-2025	PX981734	Host: Cistanche fissa	BOLD:AHB4224	602[0n]
VARGE1602-25	Zap434	AZ51a	Haplothrips	Yenikand	Azerbaijan	40.97972	46.234444	R. Piwowarczyk	10-May-2025	PX981710	Host: Cistanche fissa	BOLD:AHB4224	606[0n]
VARGE1603-25	Zap435	AZ51b	Haplothrips	Yenikand	Azerbaijan	40.97972	46.234444	R. Piwowarczyk	10-May-2025	PX981692	Host: Cistanche fissa	BOLD:AHB4224	590[0n]
VARGE1604-25	Zap436	AZ51c	Haplothrips	Yenikand	Azerbaijan	40.97972	46.234444	R. Piwowarczyk	10-May-2025	PX981728	Host: Cistanche fissa	BOLD:AHB4224	607[0n]
VARGE1605-25	Zap437	AZ51d	Haplothrips	Yenikand	Azerbaijan	40.97972	46.234444	R. Piwowarczyk	10-May-2025	PX981697	Host: Cistanche fissa	BOLD:AHB4224	606[0n]
VARGE1606-25	Zap438	AZ51e	Haplothrips	Yenikand	Azerbaijan	40.97972	46.234444	R. Piwowarczyk	10-May-2025	PX981725	Host: Cistanche fissa	BOLD:AHB4224	576[0n]
VARGE1607-25	Zap439	AZ51f	Haplothrips	Yenikand	Azerbaijan	40.97972	46.234444	R. Piwowarczyk	10-May-2025	PX981735	Host: Cistanche fissa	BOLD:AHB4224	606[0n]
VARGE1608-25	Zap440	AZ51g	Haplothrips	Yenikand	Azerbaijan	40.97972	46.234444	R. Piwowarczyk	10-May-2025	PX981727	Host: Cistanche fissa	BOLD:AHB4224	537[0n]
VARGE1609-25	Zap441	AZ52a	Lachesilla bernardi	Yenikand	Azerbaijan	40.97972	46.234444	R. Piwowarczyk	10-May-2025	PX981731	Host: Cistanche fissa	BOLD:AHG0382	621[0n]
VARGE1610-25	Zap442	AZ52b	Lachesilla bernardi	Yenikand	Azerbaijan	40.97972	46.234444	R. Piwowarczyk	10-May-2025	PX981677	Host: Cistanche fissa	BOLD:AHG0382	623[0n]
VARGE1611-25	Zap443	GE53a	Haplothrips	Udabno	Georgia	41.566944	45.332222	R. Piwowarczyk	15-May-2024	PX981693	Host: Neohegeeria gigantea	BOLD:AHB4224	591[0n]
VARGE1612-25	Zap444	GE53b	Haplothrips	Udabno	Georgia	41.566944	45.332222	R. Piwowarczyk	15-May-2024	PX981674	Host: Neohegeeria gigantea	BOLD:AHB4224	591[0n]
VARGE1613-25	Zap445	GE53c	Haplothrips	Udabno	Georgia	41.566944	45.332222	R. Piwowarczyk	15-May-2024	PX981733	Host: Neohegeeria gigantea	BOLD:AHB4224	591[0n]
VARGE1614-25	Zap446	GE53d	Haplothrips	Udabno	Georgia	41.566944	45.332222	R. Piwowarczyk	15-May-2024	PX981688	Host: Neohegeeria gigantea	BOLD:AHB4224	605[0n]
VARGE1615-25	Zap447	GE53e	Insecta	Udabno	Georgia	41.566944	45.332222	R. Piwowarczyk	15-May-2024	N/A	Host: Neohegeeria gigantea	N/A	0[n]
VARGE1616-25	Zap448	GE54a	Ectobius	Nekresi	Georgia	41.97167	45.761944	R. Piwowarczyk	22-Aug-2025	PX981742	Host: Orobanche laxissima	BOLD:AHF2903	658[0n]
VARGE1617-25	Zap449	GE54b	Ectobius	Nekresi	Georgia	41.97167	45.761944	R. Piwowarczyk	22-Aug-2025	PX981741	Host: Orobanche laxissima	BOLD:AEL4371	658[0n]
VARGE1618-25	Zap450	GE55a	Haplothrips	Nekresi	Georgia	41.97167	45.761944	R. Piwowarczyk	22-Aug-2025	PX981707	Host: Orobanche laxissima	BOLD:AFB5570	658[12n]
VARGE1619-25	Zap451	GE55b	Arthropoda	Nekresi	Georgia	41.97167	45.761944	R. Piwowarczyk	22-Aug-2025	N/A	Host: Orobanche laxissima	N/A	0[n]
VARGE1620-25	Zap452	GE55c	Haplothrips	Nekresi	Georgia	41.97167	45.761944	R. Piwowarczyk	22-Aug-2025	PX981698	Host: Orobanche laxissima	BOLD:AFB5570	658[12n]
VARGE1621-25	Zap453	GE55d	Arthropoda	Nekresi	Georgia	41.97167	45.761944	R. Piwowarczyk	22-Aug-2025	N/A	Host: Orobanche laxissima	N/A	0[n]
VARGE1622-25	Zap454	GE56a	Propolyxenus argentifer	Nekresi	Georgia	41.97167	45.761944	R. Piwowarczyk	22-Aug-2025	PX981738	Host: Orobanche laxissima	BOLD:AED6025	658[0n]
VARGE1623-25	Zap455	GE56b	Propolyxenus argentifer	Nekresi	Georgia	41.97167	45.761944	R. Piwowarczyk	22-Aug-2025	PX981714	Host: Orobanche laxissima	BOLD:AED5405	658[0n]
VARGE1624-25	Zap456	GE57	Arthropoda	Nekresi	Georgia	41.97167	45.761944	R. Piwowarczyk	22-Aug-2025	N/A	Host: Orobanche laxissima	N/A	0[n]
VARGE1625-25	Zap457	GE58a	Arthropoda	Cheremi	Georgia	41.769722	45.64861	R. Piwowarczyk	21-Aug-2025	N/A	Host: Orobanche hederae	N/A	0[n]
VARGE1626-25	Zap458	GE58b	Haplothrips	Cheremi	Georgia	41.769722	45.64861	R. Piwowarczyk	21-Aug-2025	PX981717	Host: Orobanche hederae	BOLD:AFB5570	658[12n]
VARGE1627-25	Zap459	GE58c	Haplothrips	Cheremi	Georgia	41.769722	45.64861	R. Piwowarczyk	21-Aug-2025	PX981706	Host: Orobanche hederae	BOLD:AFB5570	658[12n]
VARGE1628-25	Zap460	GE59a	Propolyxenus argentifer	Cheremi	Georgia	41.769722	45.64861	R. Piwowarczyk	21-Aug-2025	PX981699	Host: Orobanche hederae	BOLD:AED6025	658[0n]
VARGE1629-25	Zap461	GE59b	Propolyxenus argentifer	Cheremi	Georgia	41.769722	45.64861	R. Piwowarczyk	21-Aug-2025	PX981726	Host: Orobanche hederae	BOLD:AED9184	658[0n]
VARGE1630-25	Zap462	GE59c	Propolyxenus argentifer	Cheremi	Georgia	41.769722	45.64861	R. Piwowarczyk	21-Aug-2025	PX981696	Host: Orobanche hederae	BOLD:AED6025	658[0n]
VARGE1631-25	Zap463	GE59d	Arthropoda	Cheremi	Georgia	41.769722	45.64861	R. Piwowarczyk	21-Aug-2025	N/A	Host: Orobanche hederae	N/A	0[n]
VARGE1632-25	Zap464	GE60	Eilema sororcula	Cheremi	Georgia	41.769722	45.64861	R. Piwowarczyk	21-Aug-2025	PX981702	Host: Orobanche hederae	BOLD:AAL5773	658[0n]
VARGE1633-25	Zap465	GE61a	Propolyxenus argentifer	Signaghi	Georgia	41.61889	45.933056	R. Piwowarczyk	22-Aug-2025	PX981681	Host: Orobanche laxissima	BOLD:AED6025	658[0n]
VARGE1634-25	Zap466	GE61b	Propolyxenus argentifer	Signaghi	Georgia	41.61889	45.933056	R. Piwowarczyk	22-Aug-2025	PX981694	Host: Orobanche laxissima	BOLD:AED6025	658[0n]
VARGE1635-25	Zap467	GE62	Haplothrips	Signaghi	Georgia	41.61889	45.933056	R. Piwowarczyk	22-Aug-2025	PX981732	Host: Orobanche laxissima	BOLD:AFB5570	658[12n]
VARGE1636-25	Zap468	GE63a	Arthropoda	Signaghi	Georgia	41.61889	45.933056	R. Piwowarczyk	22-Aug-2025	N/A	Host: Orobanche laxissima	N/A	0[n]
VARGE1637-25	Zap469	GE63b	Arthropoda	Signaghi	Georgia	41.61889	45.933056	R. Piwowarczyk	22-Aug-2025	N/A	Host: Orobanche laxissima	N/A	0[n]
VARGE1638-25	Zap470	GE63c	Arthropoda	Signaghi	Georgia	41.61889	45.933056	R. Piwowarczyk	22-Aug-2025	N/A	Host: Orobanche laxissima	N/A	0[n]
VARGE1639-25	Zap471	GE63d	Arthropoda	Signaghi	Georgia	41.61889	45.933056	R. Piwowarczyk	22-Aug-2025	N/A	Host: Orobanche laxissima	N/A	0[n]
VARGE1640-25	Zap472	AZ53a	Dicraeus	Mingachevir	Azerbaijan	40.7975	47.07722	R. Piwowarczyk	14-Jun-2025	PX981723	Host: Cistanche fissa	BOLD:AGD5478	658[0n]
VARGE1641-25	Zap473	AZ53b	Dicraeus	Mingachevir	Azerbaijan	40.7975	47.07722	R. Piwowarczyk	14-Jun-2025	PX981719	Host: Cistanche fissa	BOLD:AGD5478	658[0n]
VARGE1642-25	Zap474	PL14	Lestodiplosis	Zwierzyniec	Poland	50.518055	20.7075	R. Piwowarczyk	30-Jul-2025	PX981690	Host: Phelipanche arenaria	BOLD:ABV0498	658[0n]
VARGE1643-25	Zap475	PL15a	Bradysia	Kielce, Grabina	Poland	50.86972	20.570278	R. Piwowarczyk	30-Jul-2025	PX981687	Host: Orobanche alsatica	BOLD:AHF8083	658[0n]
VARGE1644-25	Zap476	PL15b	Bradysia	Kielce, Grabina	Poland	50.86972	20.570278	R. Piwowarczyk	30-Jul-2025	PX981709	Host: Orobanche alsatica	BOLD:AHF8083	658[0n]
VARGE1645-25	Zap477	PL15c	Arthropoda	Kielce, Grabina	Poland	50.86972	20.570278	R. Piwowarczyk	30-Jul-2025	N/A	Host: Orobanche alsatica	N/A	0[n]
VARGE1646-25	Zap478	PL15d	Arthropoda	Kielce, Grabina	Poland	50.86972	20.570278	R. Piwowarczyk	30-Jul-2025	N/A	Host: Orobanche alsatica	N/A	0[n]
VARGE1647-25	Zap479	PL15e	Arthropoda	Kielce, Grabina	Poland	50.86972	20.570278	R. Piwowarczyk	30-Jul-2025	N/A	Host: Orobanche alsatica	N/A	0[n]
